# Supplementary material for: Systemic Immune Inflammation Index (SII), System Inflammation Response Index (SIRI) and Risk of All-Cause Mortality and Cardiovascular Mortality: A 20-Year Follow-Up Cohort Study of 42,875 US Adults
Source: J Clin Med. 2023 Jan 31;12(3):1128. doi: 10.3390/jcm12031128 (PMC9918056; doi:10.3390/jcm12031128)
Supplement: Supplementary file 1 [file jcm-12-01128-s001.zip]

Archive with 2 entries (2 files):
- File S1. Datasets.xlsx
- jcm-2160802-supplementary.pdf
