# Supplementary material for: Systemic Immune Inflammation Index (SII), System Inflammation Response Index (SIRI) and Risk of All-Cause Mortality and Cardiovascular Mortality: A 20-Year Follow-Up Cohort Study of 42,875 US Adults
Source: J Clin Med. 2023 Jan 31;12(3):1128. doi: 10.3390/jcm12031128 (PMC9918056; doi:10.3390/jcm12031128)
Supplement: Supplementary file 1 [file jcm-12-01128-s001.zip › File S1. Datasets.xlsx]

## Sheet: SII_99_18_mortstat_mice
SEQN	RIAGENDR	RIDAGEYR	Age60	RIDRETH1	DMDEDUC2	INDFMPIR	Smoking	Drinking	BMXBMI	LBXWBCSI	LBDNENO	LBDMONO	LBDLYMNO	LBXPLTSI	eGFR	LBXSASSI	LBXSATSI	DRTKCAL	LBXSASSIcat4	LBXSATSIcat4	DRTKCALcat4	BPQ020	DIQ010	mortstat	Heart	Cancer	ucod_leading	permth_int	BMI	PA	SII	SIRI	SIIcat4	SIRIcat4	permth_year
1323	0	18	0	2	2	1	1	1	23.58	4.1	1.6	0.3	2.1	429	141.751	14	11	2257.57	1	1	3	0	0	0	0	0	0	241	1	3	326.857	0.228571	1	1	20.0833
2499	0	18	0	1	3	0	1	1	23.83	7.4	3.5	0.5	2.9	230	141.751	41	23	1808.6	4	3	2	0	0	0	0	0	0	241	1	2	277.586	0.603448	1	1	20.0833
3791	0	18	0	4	3	0	1	1	20.63	4.1	1.6	0.3	1.9	242	153.932	19	10	626.44	2	1	1	0	0	0	0	0	0	238	1	1	203.789	0.252632	1	1	19.8333
4236	0	18	0	3	3	0	3	2	20.79	8.1	4.4	0.3	3.3	234	133.531	21	20	1916.8	2	2	2	0	0	0	0	0	0	241	1	2	312	0.4	1	1	20.0833
4462	0	18	0	2	3	0	1	1	21.54	12.8	1.7	1.4	4.3	432	191.552	59	22	1992.44	4	3	3	0	0	0	0	0	0	232	1	2	170.791	0.553488	1	1	19.3333
4512	0	18	0	4	1	0	1	1	29.19	5.9	2.8	0.5	2.4	229	153.932	24	17	1332.73	3	2	1	0	0	0	0	0	0	238	2	1	267.167	0.583333	1	1	19.8333
5039	0	18	0	4	2	0	3	2	31.1	5	2.2	0.5	2.1	289	163.407	60	69	2041.31	4	4	3	0	0	0	0	0	0	242	3	3	302.762	0.52381	1	1	20.1667
5848	0	18	0	4	3	0	1	2	20.16	4.4	1.1	0.4	2.8	310	153.932	23	19	1583.91	3	2	2	0	0	0	0	0	0	242	1	1	121.786	0.157143	1	1	20.1667
5981	0	18	0	4	2	1	1	1	21.06	5.7	2.3	0.5	2.4	259	153.932	22	13	3170.09	3	1	4	0	0	0	0	0	0	246	1	1	248.208	0.479167	1	1	20.5
7965	0	18	0	4	1	1	1	2	41.64	5.7	2.5	0.4	2.6	323	153.932	27	21	3023	4	3	4	0	0	1	0	1	2	207	3	2	310.577	0.384615	1	1	17.25
8612	0	18	0	2	3	0	1	1	17.74	5.6	2.5	0.5	2.5	305	141.751	21	17	3183.51	2	2	4	0	0	0	0	0	0	236	1	2	305	0.5	1	1	19.6667
10216	0	18	0	3	3	1	1	2	24.18	5.3	2.3	0.6	2.3	255	107.978	22	14	2259	3	1	3	0	0	0	0	0	0	211	1	2	255	0.6	1	1	17.5833
11438	0	18	0	4	3	0	1	1	28.42	4.2	1.9	0.3	1.9	208	124.475	22	22	1425	3	3	1	0	0	0	0	0	0	212	2	1	208	0.3	1	1	17.6667
11558	0	18	0	1	1	0	3	1	25.76	6.8	3.2	0.5	2.8	258	133.498	15	12	1958.5	1	1	2	0	0	0	0	0	0	219	2	1	294.857	0.571429	1	1	18.25
11907	0	18	0	4	1	1	1	2	17.74	6.9	3.5	0.4	2.9	228	107.954	24	18	3563	3	2	4	0	0	0	0	0	0	227	1	1	275.172	0.482759	1	1	18.9167
12397	0	18	0	4	1	0	1	1	23.46	4.4	1.7	0.4	2.2	321	124.475	28	41	713	4	4	1	0	0	0	0	0	0	224	1	3	248.045	0.309091	1	1	18.6667
13723	0	18	0	3	1	1	2	1	19.07	4.9	2.1	0.4	2.3	234	107.978	27	30	1752	4	4	2	0	0	0	0	0	0	220	1	3	213.652	0.365217	1	1	18.3333
14879	0	18	0	4	3	0	1	1	28.56	5.4	1.9	0.6	2.6	375	124.475	24	23	2195	3	3	3	1	0	0	0	0	0	222	2	1	274.038	0.438462	1	1	18.5
14934	0	18	0	1	1	0	1	2	21.48	6.6	3.5	0.3	2.6	246	126.896	16	10	3176	1	1	4	0	0	0	0	0	0	222	1	1	331.154	0.403846	1	1	18.5
16004	0	18	0	1	3	0	3	2	21.19	4.7	2.1	0.4	1.7	221	107.978	22	20	2781	3	2	4	0	0	0	0	0	0	207	1	2	273	0.494118	1	1	17.25
16685	0	18	0	1	1	1	2	2	21.26	5.6	2.9	0.4	2.1	241	126.896	18	15	2360	1	1	3	0	0	0	0	0	0	214	1	3	332.81	0.552381	1	1	17.8333
16822	0	18	0	4	1	0	3	3	21.57	5.3	2.1	0.4	2.5	293	107.954	19	10	2550	2	1	3	0	0	0	0	0	0	225	1	2	246.12	0.336	1	1	18.75
16883	0	18	0	3	1	1	1	1	16.41	5.8	2.8	0.4	2.1	219	126.896	26	17	2703	3	2	4	0	0	0	0	0	0	225	1	1	292	0.533333	1	1	18.75
19181	0	18	0	1	1	0	1	2	18.46	7.6	3.5	0.4	3.2	230	141.751	19	14	2795	2	1	4	0	0	0	0	0	0	208	1	1	251.562	0.4375	1	1	17.3333
19193	0	18	0	4	3	1	1	1	17.33	4.9	2.1	0.3	2.5	267	146.283	15	11	1902	1	1	2	0	0	0	0	0	0	219	1	1	224.28	0.252	1	1	18.25
20894	0	18	0	4	2	1	1	1	18	7.8	3.7	0.4	3.6	187	107.954	21	11	1357	2	1	1	0	0	0	0	0	0	225	1	2	192.194	0.411111	1	1	18.75
22217	0	18	0	3	3	1	1	1	20.37	5.3	1.6	0.6	3	286	107.978	33	24	1645.5	4	3	2	0	0	0	0	0	0	203	1	3	152.533	0.32	1	1	16.9167
22379	0	18	0	4	3	1	1	1	31.53	5.6	3	0.3	2.2	207	124.475	24	22	2303.5	3	3	3	0	0	0	0	0	0	199	3	3	282.273	0.409091	1	1	16.5833
22905	0	18	0	4	1	0	1	2	35.17	7.3	2.8	0.5	3.4	307	107.954	17	12	2546	1	1	3	0	0	0	0	0	0	184	3	2	252.824	0.411765	1	1	15.3333
22933	0	18	0	4	1	0	1	2	18.15	7.6	3.9	0.5	2.9	240	146.283	22	12	2841.5	3	1	4	0	0	0	0	0	0	196	1	1	322.759	0.672414	1	1	16.3333
23708	0	18	0	4	3	1	1	1	23.08	5.1	2.1	0.3	2.2	266	146.283	20	14	1943	2	1	2	0	0	0	0	0	0	193	1	2	253.909	0.286364	1	1	16.0833
25783	0	18	0	4	3	0	1	2	42.29	6.6	3	0.6	2.8	285	153.893	31	26	1108	4	3	1	0	0	0	0	0	0	202	3	2	305.357	0.642857	1	1	16.8333
27002	0	18	0	4	3	0	1	2	22.15	7.9	3.4	0.3	3.6	254	124.475	15	13	2437	1	1	3	0	0	0	0	0	0	199	1	1	239.889	0.283333	1	1	16.5833
27137	0	18	0	4	1	0	1	1	18.87	4.5	1.5	0.4	2.1	241	124.475	16	11	1849.5	1	1	2	0	0	0	0	0	0	183	1	2	172.143	0.285714	1	1	15.25
27695	0	18	0	4	3	0	3	2	22.8	5.6	2.6	0.5	2.4	243	124.475	20	11	3101	2	1	4	0	0	0	0	0	0	191	1	3	263.25	0.541667	1	1	15.9167
27874	0	18	0	3	3	0	1	2	24.53	6.1	2.8	0.6	2.6	303	107.978	20	15	2424.5	2	1	3	0	0	0	0	0	0	192	1	2	326.308	0.646154	1	1	16
27887	0	18	0	3	3	0	1	2	20.93	4.1	1.9	0.4	1.7	233	107.978	22	25	2135	3	3	3	0	0	0	0	0	0	181	1	2	260.412	0.447059	1	1	15.0833
28085	0	18	0	5	3	0	1	2	21.61	5.9	2.5	0.5	2.3	250	107.978	15	7	1439.5	1	1	1	0	0	0	0	0	0	183	1	3	271.739	0.543478	1	1	15.25
28753	0	18	0	3	3	0	3	2	21.72	4	2.2	0.3	1.4	173	126.896	19	12	1517.5	2	1	2	0	0	0	0	0	0	199	1	3	271.857	0.471429	1	1	16.5833
28858	0	18	0	4	3	0	1	2	22.75	5.1	2.5	0.5	2.1	173	146.283	16	21	1726	1	3	2	0	0	0	0	0	0	189	1	1	205.952	0.595238	1	1	15.75
30437	0	18	0	4	2	0	1	1	23.11	4.8	2	0.4	2.2	308	146.283	20	15	1792.5	2	1	2	0	0	0	0	0	0	198	1	1	280	0.363636	1	1	16.5
30842	0	18	0	4	1	1	1	1	33.65	4.4	1.6	0.5	2.2	279	107.954	24	12	1781	3	1	2	0	0	0	0	0	0	196	3	2	202.909	0.363636	1	1	16.3333
31300	0	18	0	1	3	1	1	1	20.99	6.6	3.3	0.4	2.4	235	73.4732	22	13	1832.5	3	1	2	0	0	0	0	0	0	159	1	2	323.125	0.55	1	1	13.25
31892	0	18	0	1	3	0	1	2	18.49	5.6	2.6	0.4	2.5	259	126.896	20	13	3285.5	2	1	4	0	0	0	0	0	0	168	1	1	269.36	0.416	1	1	14
32845	0	18	0	3	3	0	1	2	27.42	7.5	3.1	0.5	3.7	335	107.978	16	12	1170.5	1	1	1	0	0	0	0	0	0	160	2	2	280.676	0.418919	1	1	13.3333
33127	0	18	0	4	1	1	1	1	19.55	4.6	1.8	0.7	1.9	334	124.475	18	8	1000.5	1	1	1	0	0	0	0	0	0	162	1	3	316.421	0.663158	1	1	13.5
34388	0	18	0	3	3	0	1	2	21.08	4.1	1.9	0.3	1.7	230	126.896	17	16	1041	1	2	1	0	0	0	0	0	0	176	1	2	257.059	0.335294	1	1	14.6667
34821	0	18	0	3	3	0	1	1	17.95	4.7	2.1	0.4	2	197	107.978	20	16	1590	2	2	2	0	0	0	0	0	0	170	1	2	206.85	0.42	1	1	14.1667
35034	0	18	0	4	2	1	1	2	26.04	6.1	2.5	0.4	3.1	363	124.475	16	15	1304.5	1	1	1	0	0	0	0	0	0	162	2	3	292.742	0.322581	1	1	13.5
35070	0	18	0	1	3	1	1	2	23.81	6	3.1	0.4	2.2	208	126.896	20	17	1481	2	2	2	0	0	0	0	0	0	168	1	3	293.091	0.563636	1	1	14
35698	0	18	0	1	1	1	1	1	18.69	5.9	2.9	0.5	2.3	218	126.896	18	13	1843	1	1	2	0	0	0	0	0	0	167	1	3	274.87	0.630435	1	1	13.9167
35804	0	18	0	4	1	1	1	1	22.67	5.5	2.8	0.5	2.1	196	124.475	33	26	2922.5	4	3	4	0	0	0	0	0	0	162	1	3	261.333	0.666667	1	1	13.5
36263	0	18	0	4	1	1	1	1	19.04	5.4	1.7	0.5	2.9	197	124.475	19	14	2072.5	2	1	3	0	0	0	0	0	0	171	1	1	115.483	0.293103	1	1	14.25
36716	0	18	0	4	3	0	1	2	19	5.6	2.1	0.3	2.7	287	95.0426	20	18	2900.5	2	2	4	0	0	0	0	0	0	176	1	3	223.222	0.233333	1	1	14.6667
37255	0	18	0	4	3	0	1	2	41.78	8.6	3.8	0.6	4.1	296	107.954	22	17	589	3	2	1	0	0	0	0	0	0	170	3	1	274.341	0.556098	1	1	14.1667
38846	0	18	0	4	3	1	1	3	21.97	5.9	2	0.5	3	303	146.283	23	20	2942.5	3	2	4	0	0	0	0	0	0	162	1	3	202	0.333333	1	1	13.5
39194	0	18	0	1	3	0	1	2	19.49	6.1	2.9	0.5	2.3	241	93.6469	22	13	2191.5	3	1	3	0	0	0	0	0	0	175	1	2	303.87	0.630435	1	1	14.5833
39345	0	18	0	4	1	0	1	1	22.14	5.4	2.2	0.6	2.4	336	153.893	19	12	1371	2	1	1	0	0	0	0	0	0	171	1	2	308	0.55	1	1	14.25
39414	0	18	0	4	1	1	1	2	31.39	6.4	2.4	0.7	3	346	107.954	34	26	1907	4	3	2	0	0	0	0	0	0	162	3	3	276.8	0.56	1	1	13.5
40107	0	18	0	1	1	0	1	2	21.71	5.5	2.8	0.3	2.3	169	133.498	23	22	1748	3	3	2	0	0	0	0	0	0	173	1	1	205.739	0.365217	1	1	14.4167
40174	0	18	0	3	3	0	1	1	23.24	6.9	2.6	0.5	3.5	316	107.978	21	12	2966.5	2	1	4	0	0	0	0	0	0	163	1	1	234.743	0.371429	1	1	13.5833
40576	0	18	0	5	3	1	1	1	33.21	5.5	2.8	0.3	2.3	244	93.6469	18	12	1690	1	1	2	0	0	0	0	0	0	157	3	3	297.043	0.365217	1	1	13.0833
43467	0	18	0	1	3	0	1	2	22.41	7.5	4.2	0.4	2.7	211	139.931	29	29	1973.5	4	4	3	0	0	0	0	0	0	143	1	3	328.222	0.622222	1	1	11.9167
46352	0	18	0	1	3	0	1	2	18.77	6.3	2.6	0.5	2.9	226	122.643	21	17	3686	2	2	4	0	0	0	0	0	0	149	1	2	202.621	0.448276	1	1	12.4167
46602	0	18	0	4	3	0	1	3	17.68	4.4	2	0.4	1.7	280	152.24	20	15	2315	2	1	3	0	0	0	0	0	0	140	1	3	329.412	0.470588	1	1	11.6667
47099	0	18	0	4	3	1	1	2	19.22	4	1.4	0.4	2	264	153.063	19	14	860.5	2	1	1	0	0	0	0	0	0	153	1	3	184.8	0.28	1	1	12.75
50153	0	18	0	3	3	1	1	2	21.61	3	0.9	0.3	1.6	244	132.064	33	29	755.5	4	4	1	0	0	0	0	0	0	145	1	2	137.25	0.16875	1	1	12.0833
50215	0	18	0	4	3	0	1	2	21.04	6.6	2.5	0.6	2.8	306	146.974	19	12	1579	2	1	2	0	0	0	0	0	0	141	1	2	273.214	0.535714	1	1	11.75
50524	0	18	0	3	3	0	1	2	24.85	7	3.2	0.5	2.6	224	111.338	21	21	1405	2	3	1	0	0	0	0	0	0	154	1	3	275.692	0.615385	1	1	12.8333
50916	0	18	0	3	3	0	1	1	20.94	5.9	2.8	0.5	2.4	168	122.643	15	14	1823	1	1	2	0	0	0	0	0	0	136	1	2	196	0.583333	1	1	11.3333
51341	0	18	0	2	1	1	1	1	19	5.9	3.4	0.4	2.1	204	134.235	12	14	949	1	1	1	0	0	0	0	0	0	138	1	2	330.286	0.647619	1	1	11.5
52253	0	18	0	3	2	0	3	2	28.38	7.4	3.4	0.4	3.4	316	124.748	22	14	1579	3	1	2	0	0	0	0	0	0	115	2	2	316	0.4	1	1	9.58333
52319	0	18	0	5	2	0	1	2	23.24	5.1	2.4	0.3	2.2	278	130.69	21	19	2017.5	2	2	3	0	0	0	0	0	0	114	1	2	303.273	0.327273	1	1	9.5
53296	0	18	0	3	3	1	3	2	19.36	5.8	2.7	0.5	2.4	230	134.235	14	10	1081	1	1	1	0	0	0	0	0	0	123	1	3	258.75	0.5625	1	1	10.25
56421	0	18	0	4	3	0	1	2	24.18	3.5	1	0.4	1.8	226	130.357	25	13	2075.5	3	1	3	0	0	0	0	0	0	123	1	2	125.556	0.222222	1	1	10.25
57619	0	18	0	5	3	0	1	2	19.38	5.3	2.8	0.4	2.1	226	132.777	27	14	1583	4	1	2	0	0	0	0	0	0	117	1	3	301.333	0.533333	1	1	9.75
57835	0	18	0	3	3	0	1	1	23.37	4.9	2.2	0.3	2.3	224	94.9147	17	14	2311	1	1	3	0	0	0	0	0	0	125	1	2	214.261	0.286957	1	1	10.4167
59235	0	18	0	1	3	1	1	2	21.87	7.4	3.8	0.5	3	220	101.787	17	12	1105.5	1	1	1	0	0	0	0	0	0	110	1	1	278.667	0.633333	1	1	9.16667
59894	0	18	0	3	3	1	3	2	19.97	8.4	3.3	0.6	3.6	331	120.623	17	19	1706.5	1	2	2	0	0	0	0	0	0	123	1	1	303.417	0.55	1	1	10.25
60082	0	18	0	3	3	0	1	2	21.77	6.6	2.5	0.6	3.2	303	145.698	20	16	1587	2	2	2	0	0	0	0	0	0	121	1	2	236.719	0.46875	1	1	10.0833
61054	0	18	0	4	3	1	1	2	28.95	4.6	2.1	0.4	2	182	120.81	23	26	1135	3	3	1	0	0	0	0	0	0	122	2	2	191.1	0.42	1	1	10.1667
61130	0	18	0	4	3	1	1	2	47.97	6.8	2.7	0.5	3.4	269	112.467	24	22	2357.5	3	3	3	0	0	0	0	0	0	121	3	2	213.618	0.397059	1	1	10.0833
62022	0	18	0	1	3	0	1	2	21.8	6.8	3.3	0.5	2.7	250	111.338	22	17	3666.5	3	2	4	0	0	0	0	0	0	125	1	2	305.556	0.611111	1	1	10.4167
63462	0	18	0	4	2	1	1	1	33.7	5.8	2.5	0.2	2.7	229	136.768	19	15	1133	2	1	1	0	0	0	0	0	0	97	3	1	212.037	0.185185	1	1	8.08333
63643	0	18	0	3	3	0	1	2	32	7.4	4.1	0.4	2.8	195	136.566	19	16	2443	2	2	3	0	0	0	0	0	0	105	3	2	285.536	0.585714	1	1	8.75
63872	0	18	0	5	2	0	1	1	15.9	5.6	2.8	0.5	2.2	254	145.698	20	11	1276	2	1	1	0	0	0	0	0	0	85	1	1	323.273	0.636364	1	1	7.08333
64838	0	18	0	4	1	1	1	2	19.8	4.4	2	0.3	2	216	152.24	18	13	1999	1	1	3	0	0	0	0	0	0	86	1	3	216	0.3	1	1	7.16667
65836	0	18	0	5	3	0	1	2	21.1	3.5	1.4	0.5	1.5	198	94.9147	24	15	1180.5	3	1	1	0	0	0	0	0	0	91	1	3	184.8	0.466667	1	1	7.58333
66608	0	18	0	5	3	0	1	1	20.2	6.1	2.5	0.4	3	204	122.643	26	15	1870	3	1	2	0	0	0	0	0	0	87	1	3	170	0.333333	1	1	7.25
67382	0	18	0	4	3	1	1	1	29.6	6.4	3.7	0.2	2.4	186	149.146	17	13	3427	1	1	4	0	0	0	0	0	0	108	2	3	286.75	0.308333	1	1	9
67410	0	18	0	1	1	0	1	1	27.2	6.4	2.9	0.4	2.8	313	136.566	23	23	1787.5	3	3	2	0	0	0	0	0	0	107	2	2	324.179	0.414286	1	1	8.91667
68699	0	18	0	4	3	0	1	1	24.5	5.5	2.9	0.3	2.2	233	156.51	18	15	3937.5	1	1	4	0	1	0	0	0	0	103	1	3	307.136	0.395455	1	1	8.58333
68986	0	18	0	4	1	1	1	1	25.8	4.6	2.2	0.5	1.8	265	92.7916	25	23	1873.5	3	3	2	0	0	0	0	0	0	109	2	3	323.889	0.611111	1	1	9.08333
70767	0	18	0	1	1	1	1	2	21.9	6.9	3.5	0.4	2.8	234	139.061	20	15	1753	2	1	2	0	0	0	0	0	0	97	1	1	292.5	0.5	1	1	8.08333
71052	0	18	0	1	2	1	1	2	23.7	6.8	2.6	0.7	3.2	389	132.777	42	55	2130	4	4	3	0	0	0	0	0	0	102	1	1	316.062	0.56875	1	1	8.5
71073	0	18	0	4	3	0	1	2	29.5	4.6	1.9	0.4	2.1	316	146.974	21	20	1044.5	2	2	1	0	0	0	0	0	0	87	2	3	285.905	0.361905	1	1	7.25
71624	0	18	0	5	3	0	1	1	19.4	6.3	2.9	0.6	2.7	155	127.496	19	14	2781	2	1	4	0	0	0	0	0	0	106	1	3	166.481	0.644444	1	1	8.83333
71672	0	18	0	4	3	0	1	1	27.2	6.3	2.4	0.5	3	282	141.38	16	21	2088.5	1	3	3	1	0	0	0	0	0	91	2	1	225.6	0.4	1	1	7.58333
71913	0	18	0	5	3	0	1	1	21.6	5.1	2.7	0.3	1.9	230	126.896	29	28	1717	4	4	2	0	0	0	0	0	0	91	1	1	326.842	0.426316	1	1	7.58333
75227	0	18	0	5	3	1	1	1	21.3	4.7	2.7	0.3	1.5	186	91.1885	24	19	1147	3	2	1	0	0	0	0	0	0	81	1	2	334.8	0.54	1	1	6.75
77487	0	18	0	1	3	1	1	1	20.6	5.1	1.9	0.5	2.6	204	120.623	69	28	993	4	4	1	0	0	0	0	0	0	81	1	2	149.077	0.365385	1	1	6.75
77571	0	18	0	5	3	1	3	2	20.6	7.1	3.6	0.5	3	237	103.281	18	15	2018	1	1	3	0	0	0	0	0	0	63	1	3	284.4	0.6	1	1	5.25
78091	0	18	0	5	2	1	1	1	21.1	3.8	1.8	0.3	1.6	208	128.737	14	8	792.5	1	1	1	0	0	0	0	0	0	74	1	2	234	0.3375	1	1	6.16667
79429	0	18	0	4	3	0	1	1	19.9	5.3	2.2	0.5	1.8	199	146.974	24	22	911	3	3	1	0	0	0	0	0	0	76	1	1	243.222	0.611111	1	1	6.33333
80111	0	18	0	4	2	0	1	1	29.5	6	2.1	0.5	3	271	134.576	18	16	1096.5	1	2	1	0	0	0	0	0	0	70	2	3	189.7	0.35	1	1	5.83333
80956	0	18	0	5	3	1	1	1	19.7	4.9	2.5	0.3	1.9	198	137.375	21	16	2215.5	2	2	3	0	0	0	0	0	0	71	1	1	260.526	0.394737	1	1	5.91667
81076	0	18	0	5	3	1	2	2	20.6	4.4	2	0.4	1.9	269	96.2291	27	21	1682.5	4	3	2	0	0	0	0	0	0	63	1	3	283.158	0.421053	1	1	5.25
82797	0	18	0	1	3	0	1	1	21.1	6.1	1.7	0.8	3	254	137.375	31	26	2095	4	3	3	0	0	0	0	0	0	68	1	3	143.933	0.453333	1	1	5.66667
83349	0	18	0	4	3	0	1	2	20.3	6.3	3.2	0.4	2.6	247	141.38	20	14	1903.5	2	1	2	0	0	0	0	0	0	63	1	2	304	0.492308	1	1	5.25
83496	0	18	0	4	1	0	1	1	23.8	4.6	2	0.3	2.2	255	93.9111	14	18	2136	1	2	3	0	0	0	0	0	0	76	1	2	231.818	0.272727	1	1	6.33333
83648	0	18	0	3	3	0	1	1	20.5	5.6	2.9	0.3	2.3	203	127.496	20	19	1448.5	2	2	1	0	0	0	0	0	0	77	1	3	255.957	0.378261	1	1	6.41667
83677	0	18	0	1	1	1	1	1	26.8	4.1	1.7	0.3	2.1	182	122.643	16	14	2551.5	1	1	3	0	0	0	0	0	0	74	2	2	147.333	0.242857	1	1	6.16667
85601	0	18	0	1	1	0	1	1	16.2	5.6	2.7	0.5	2.3	193	152.549	20	20	1998.5	2	2	3	0	0	0	0	0	0	39	1	1	226.565	0.586957	1	1	3.25
86329	0	18	0	2	3	0	1	2	20.5	4.9	2.1	0.4	2.3	223	106.376	21	11	1739.5	2	1	2	0	0	0	0	0	0	46	1	1	203.609	0.365217	1	1	3.83333
86781	0	18	0	4	3	0	1	1	33	6.7	2.6	0.6	3.2	265	146.283	17	12	1734	1	1	2	0	0	0	0	0	0	52	3	1	215.312	0.4875	1	1	4.33333
87056	0	18	0	4	1	0	1	1	19.9	6.5	3.1	0.4	2.9	162	93.9111	25	15	2391.5	3	1	3	0	0	0	0	0	0	56	1	2	173.172	0.427586	1	1	4.66667
87192	0	18	0	4	1	0	1	1	32.4	4.4	1.8	0.3	1.8	176	149.894	22	27	2468	3	3	3	0	0	0	0	0	0	52	3	3	176	0.3	1	1	4.33333
89654	0	18	0	4	3	0	1	1	22.9	6.2	2.5	0.5	2.9	283	143.807	30	15	2750	4	1	4	0	0	0	0	0	0	53	1	3	243.966	0.431034	1	1	4.41667
90344	0	18	0	4	3	0	1	2	19.3	7.4	3	0.7	3.2	242	126.374	21	21	1719.5	2	3	2	0	0	0	0	0	0	59	1	3	226.875	0.65625	1	1	4.91667
90433	0	18	0	3	3	0	1	1	22.8	5	2.5	0.3	2.2	270	82.4466	18	14	1779.5	1	1	2	0	0	0	0	0	0	56	1	3	306.818	0.340909	1	1	4.66667
90504	0	18	0	4	3	1	1	2	27.9	8.1	3.2	0.6	4.1	184	139.052	16	9	1101.5	1	1	1	0	0	0	0	0	0	56	2	1	143.61	0.468293	1	1	4.66667
91278	0	18	0	4	3	1	1	2	22.7	6.3	2.8	0.5	2.9	321	109.416	24	25	1764.5	3	3	2	0	0	0	0	0	0	53	1	1	309.931	0.482759	1	1	4.41667
91862	0	18	0	4	2	1	1	1	30.8	3.5	1.3	0.4	1.7	270	143.807	17	16	2121	1	2	3	0	0	0	0	0	0	57	3	3	206.471	0.305882	1	1	4.75
93021	0	18	0	1	3	1	1	2	16.2	6.1	2.8	0.5	2.5	199	134.235	23	18	2096	3	2	3	0	0	0	0	0	0	49	1	3	222.88	0.56	1	1	4.08333
93162	0	18	0	1	3	1	1	2	23.7	5.7	2.9	0.5	2.3	144	139.061	20	15	1100	2	1	1	0	0	0	0	0	0	53	1	2	181.565	0.630435	1	1	4.41667
94164	0	18	0	5	3	0	1	1	20.9	3.8	1.8	0.3	1.5	262	127.496	14	9	2764	1	1	4	0	0	0	0	0	0	28	1	2	314.4	0.36	1	1	2.33333
95420	0	18	0	1	3	0	1	1	25.4	8.1	2.4	0.5	5	274	128.114	16	12	2095	1	1	3	0	0	0	0	0	0	35	2	3	131.52	0.24	1	1	2.91667
95927	0	18	0	4	1	0	1	2	19.5	4.4	1.1	0.7	2.5	354	170.42	14	10	2164.5	1	1	3	0	0	0	0	0	0	16	1	2	155.76	0.308	1	1	1.33333
96516	0	18	0	3	3	1	1	2	25.2	6.5	2.7	0.5	3.3	257	126.896	21	15	1682.5	2	1	2	0	0	0	0	0	0	23	2	3	210.273	0.409091	1	1	1.91667
96565	0	18	0	1	2	0	1	2	38.9	4.5	2.3	0.4	1.7	172	116.741	18	14	1519	1	1	2	0	0	0	0	0	0	33	3	3	232.706	0.541176	1	1	2.75
96675	0	18	0	3	3	0	1	2	30.9	5	2.6	0.4	1.9	189	103.281	17	15	1439	1	1	1	0	0	0	0	0	0	31	3	3	258.632	0.547368	1	1	2.58333
96693	0	18	0	5	3	0	1	1	20	6.7	3	0.4	3	213	126.896	17	7	1861	1	1	2	0	0	0	0	0	0	26	1	2	213	0.4	1	1	2.16667
98022	0	18	0	4	3	0	1	2	23.7	8.5	4.7	0.4	3.1	215	152.24	24	18	1767	3	2	2	0	0	0	0	0	0	29	1	2	325.968	0.606452	1	1	2.41667
98927	0	18	0	4	3	0	1	1	27.3	5.1	2.4	0.5	1.9	238	136.768	17	11	1344	1	1	1	0	0	0	0	0	0	26	2	3	300.632	0.631579	1	1	2.16667
52	0	19	0	4	3	0	1	2	20.98	6.1	2.8	0.5	2.5	287	174.559	14	9	1957.63	1	1	2	0	0	0	0	0	0	232	1	1	321.44	0.56	1	1	19.3333
243	0	19	0	3	2	1	3	2	21.41	6.3	3.5	0.4	2.1	198	140.758	17	16	1838.59	1	2	2	0	0	0	0	0	0	247	1	3	330	0.666667	1	1	20.5833
1576	0	19	0	4	3	0	1	2	19.32	5.1	2.6	0.4	1.9	198	145.244	17	12	2500.14	1	1	3	0	0	0	0	0	0	243	1	3	270.947	0.547368	1	1	20.25
1582	0	19	0	1	1	0	1	1	31.65	4.4	1.8	0.5	1.9	300	140.758	17	16	3508.53	1	2	4	0	0	0	0	0	0	249	3	2	284.211	0.473684	1	1	20.75
2120	0	19	0	4	3	0	1	1	29.18	5.4	2.8	0.4	1.9	204	145.244	21	17	2066.48	2	2	3	0	0	0	0	0	0	230	2	2	300.632	0.589474	1	1	19.1667
3271	0	19	0	4	3	0	3	2	19.47	7.3	3.9	0.4	2.9	249	162.263	23	14	3565.01	3	1	4	0	0	0	0	0	0	246	1	3	334.862	0.537931	1	1	20.5
3389	0	19	0	4	1	0	1	1	24.71	3.5	1.3	0.2	1.7	434	152.854	18	12	1170.39	1	1	1	0	0	0	0	0	0	242	1	2	331.882	0.152941	1	1	20.1667
3546	0	19	0	4	1	0	1	1	46.21	6.7	2.9	0.6	2.9	316	152.854	17	16	1953.18	1	2	2	0	0	0	0	0	0	246	3	1	316	0.6	1	1	20.5
4979	0	19	0	4	3	1	1	1	22.25	5.5	1.8	0.5	2.9	205	152.854	19	11	2145	2	1	3	0	0	0	0	0	0	229	1	3	127.241	0.310345	1	1	19.0833
5798	0	19	0	1	1	1	1	2	22.7	5.9	3.5	0.3	2	191	132.596	17	17	1451.82	1	2	1	0	0	0	0	0	0	230	1	2	334.25	0.525	1	1	19.1667
6678	0	19	0	4	1	1	3	3	19.4	5.4	2.8	0.2	2.1	170	145.244	17	15	1372.96	1	1	1	0	0	0	0	0	0	242	1	3	226.667	0.266667	1	1	20.1667
6705	0	19	0	4	3	0	1	2	28.49	5.4	2.7	0.3	2.2	215	123.646	19	17	1428.16	2	2	1	0	0	0	0	0	0	232	2	1	263.864	0.368182	1	1	19.3333
7386	0	19	0	4	2	0	3	2	29.62	4.4	2.1	0.4	1.6	217	145.244	16	15	2524	1	1	3	0	0	0	0	0	0	232	2	2	284.812	0.525	1	1	19.3333
7408	0	19	0	4	1	1	1	1	21.93	4.9	2.1	0.5	2.2	307	152.854	15	13	3450.96	1	1	4	0	0	0	0	0	0	231	1	3	293.045	0.477273	1	1	19.25
7938	0	19	0	1	2	1	1	2	26.4	5.8	2.6	0.4	2.5	245	151.425	18	18	1232.08	1	2	1	0	0	0	0	0	0	238	2	3	254.8	0.416	1	1	19.8333
9072	0	19	0	4	1	1	1	2	21.27	7	0.4	0.5	2.1	309	152.854	22	13	2017.87	3	1	3	0	0	1	0	0	10	70	1	1	58.8571	0.0952381	1	1	5.83333
9464	0	19	0	3	1	0	3	1	17.35	3.4	1.6	0.4	1.4	179	140.758	14	10	2476.29	1	1	3	0	0	0	0	0	0	248	1	1	204.571	0.457143	1	1	20.6667
11197	0	19	0	4	3	1	1	2	22.37	6.3	3.4	0.4	2.5	163	123.604	29	16	1139	4	2	1	0	0	0	0	0	0	212	1	2	221.68	0.544	1	1	17.6667
11323	0	19	0	1	1	0	1	2	21.07	5.6	2.7	0.5	2.2	184	126.008	28	28	993	4	4	1	0	0	0	0	0	0	207	1	2	225.818	0.613636	1	1	17.25
14767	0	19	0	4	1	1	1	1	22.96	5.7	2	0.5	3.1	263	145.259	26	14	1370	3	1	1	0	0	0	0	0	0	206	1	1	169.677	0.322581	1	1	17.1667
15393	0	19	0	1	3	0	1	2	20.38	7.8	3.2	0.7	3.4	234	126.008	18	14	2189	1	1	3	0	0	0	0	0	0	207	1	2	220.235	0.658824	1	1	17.25
15745	0	19	0	4	1	0	1	1	24.04	4.5	1.6	0.6	2.2	187	145.259	21	10	3942	2	1	4	0	0	0	0	0	0	205	1	3	136	0.436364	1	1	17.0833
15984	0	19	0	1	1	1	1	1	17.34	5.1	2.2	0.6	2.3	243	132.563	18	18	3305	1	2	4	0	0	0	0	0	0	226	1	2	232.435	0.573913	1	1	18.8333
16367	0	19	0	4	3	0	1	2	23.08	5.3	2.2	0.4	2.3	257	145.259	19	11	2015	2	1	3	0	0	0	0	0	0	211	1	1	245.826	0.382609	1	1	17.5833
16377	0	19	0	4	3	0	1	1	26.66	6.6	2.8	0.5	2.9	252	145.259	18	12	1557	1	1	2	0	0	0	0	0	0	218	2	1	243.31	0.482759	1	1	18.1667
16692	0	19	0	4	3	0	1	1	17.24	6.7	3.7	0.3	2.6	191	145.259	20	14	847	2	1	1	0	0	0	0	0	0	206	1	1	271.808	0.426923	1	1	17.1667
16928	0	19	0	4	3	1	1	1	19.6	3.7	1.2	0.3	1.9	273	123.604	23	10	2329	3	1	3	0	0	0	0	0	0	214	1	2	172.421	0.189474	1	1	17.8333
19979	0	19	0	3	3	1	1	2	18.38	7.4	3.8	0.4	3	206	92.9913	25	31	1563	3	4	2	0	0	0	0	0	0	222	1	1	260.933	0.506667	1	1	18.5
21318	0	19	0	1	1	1	1	1	25.8	5.6	2.9	0.3	2.2	250	126.008	28	27	914	4	3	1	0	0	0	0	0	0	202	2	1	329.545	0.395455	1	1	16.8333
21780	0	19	0	4	2	0	2	2	19.43	4.1	1	0.6	2.4	236	145.259	21	14	2869.5	2	1	4	0	0	0	0	0	0	181	1	3	98.3333	0.25	1	1	15.0833
22114	0	19	0	4	3	0	1	2	23.7	4.4	1.7	0.4	2.1	193	107.198	19	17	1319.5	2	2	1	0	0	0	0	0	0	188	1	1	156.238	0.32381	1	1	15.6667
22171	0	19	0	4	1	1	1	2	24.92	3.6	1.1	0.4	1.8	240	123.604	31	36	3691	4	4	4	0	0	0	0	0	0	191	2	1	146.667	0.244444	1	1	15.9167
22538	0	19	0	2	2	1	3	2	23.59	3.1	1.3	0.2	1.3	163	107.223	27	18	2223.5	4	2	3	0	0	0	0	0	0	197	1	3	163	0.2	1	1	16.4167
22877	0	19	0	1	3	1	1	2	20.04	4.6	2.2	0.4	1.9	260	132.563	18	14	3059	1	1	4	0	0	0	0	0	0	195	1	3	301.053	0.463158	1	1	16.25
22967	0	19	0	4	3	0	1	2	19.58	6.6	3.1	0.4	2.9	261	145.259	19	12	3697	2	1	4	0	0	0	0	0	0	191	1	3	279	0.427586	1	1	15.9167
23982	0	19	0	1	1	1	2	2	25.08	7.8	3.7	0.5	3.4	252	126.008	17	13	2985.5	1	1	4	0	0	0	0	0	0	195	2	2	274.235	0.544118	1	1	16.25
24354	0	19	0	1	2	1	1	1	24.1	5.9	3.2	0.4	2.1	164	107.223	21	13	2550	2	1	3	0	0	0	0	0	0	202	1	2	249.905	0.609524	1	1	16.8333
24667	0	19	0	4	1	0	1	2	33.13	4	1.7	0.3	1.9	118	123.604	20	20	1670	2	2	2	0	0	0	0	0	0	181	3	2	105.579	0.268421	1	1	15.0833
24685	0	19	0	3	3	0	3	1	20.64	5.6	2	0.5	2.3	241	92.9913	16	14	1062	1	1	1	0	0	0	0	0	0	193	1	2	209.565	0.434783	1	1	16.0833
25132	0	19	0	1	1	0	1	1	24.02	6.4	2.8	0.4	3	273	140.758	17	13	3165.5	1	1	4	1	0	0	0	0	0	194	1	3	254.8	0.373333	1	1	16.1667
25294	0	19	0	4	1	1	1	2	23.5	5.1	2.7	0.4	1.9	225	107.198	26	12	1481.5	3	1	2	1	0	0	0	0	0	199	1	2	319.737	0.568421	1	1	16.5833
26166	0	19	0	4	1	1	1	2	18.19	5.9	2.4	0.3	2.7	267	145.259	21	21	1975.5	2	3	3	0	0	0	0	0	0	187	1	2	237.333	0.266667	1	1	15.5833
26670	0	19	0	3	3	1	1	2	21.57	5.4	2.5	0.4	2.4	197	126.008	24	17	1447.5	3	2	1	0	0	0	0	0	0	198	1	3	205.208	0.416667	1	1	16.5
27392	0	19	0	3	3	0	3	2	25.76	4.1	2.1	0.4	1.5	183	92.9913	20	16	1892	2	2	2	0	0	0	0	0	0	197	2	3	256.2	0.56	1	1	16.4167
27594	0	19	0	3	1	1	3	2	21.88	5.7	2.6	0.4	2.5	279	107.223	21	12	1946.5	2	1	2	1	0	0	0	0	0	193	1	1	290.16	0.416	1	1	16.0833
27715	0	19	0	4	2	1	1	2	17.14	5.5	2.2	0.3	2.9	228	123.604	21	14	2322	2	1	3	0	0	0	0	0	0	183	1	3	172.966	0.227586	1	1	15.25
28449	0	19	0	3	2	0	1	2	22.09	4.3	2.3	0.3	1.5	164	107.223	18	14	2506.5	1	1	3	0	0	0	0	0	0	193	1	3	251.467	0.46	1	1	16.0833
28880	0	19	0	3	3	0	1	2	22.59	5.8	2.7	0.5	2.5	287	107.223	18	19	1918	1	2	2	0	0	0	0	0	0	195	1	2	309.96	0.54	1	1	16.25
28955	0	19	0	4	3	1	1	2	24.42	4.4	1.9	0.6	1.8	239	107.198	19	11	2230.5	2	1	3	0	0	0	0	0	0	182	1	2	252.278	0.633333	1	1	15.1667
29094	0	19	0	4	1	1	3	2	26.61	5.6	2.8	0.4	2.4	240	123.604	20	12	2226.5	2	1	3	1	0	0	0	0	0	188	2	3	280	0.466667	1	1	15.6667
31430	0	19	0	3	3	1	3	2	23.65	9.9	3.4	0.7	5.5	298	107.223	23	16	1653.5	3	2	2	0	0	0	0	0	0	164	1	3	184.218	0.432727	1	1	13.6667
31571	0	19	0	1	2	0	1	2	22.29	8.6	4.2	0.5	3.7	293	151.481	16	22	1398	1	3	1	0	1	0	0	0	0	164	1	3	332.595	0.567568	1	1	13.6667
32031	0	19	0	4	1	1	1	1	29.11	4.9	1.3	0.7	2.7	334	107.198	20	15	2159	2	1	3	0	0	0	0	0	0	159	2	3	160.815	0.337037	1	1	13.25
32242	0	19	0	4	3	0	1	2	24.63	4.6	1.5	0.6	2.1	302	123.604	19	14	1865	2	1	2	0	0	0	0	0	0	162	1	3	215.714	0.428571	1	1	13.5
32257	0	19	0	1	1	1	1	2	29.17	5.1	2	0.5	2.5	215	107.223	21	18	797	2	2	1	0	0	0	0	0	0	177	2	1	172	0.4	1	1	14.75
32498	0	19	0	1	1	0	3	2	20.28	7.8	3.4	0.5	3.4	324	92.9913	20	17	3325.5	2	2	4	0	0	0	0	0	0	174	1	2	324	0.5	1	1	14.5
35794	0	19	0	4	2	1	3	2	30.61	6.6	3	0.5	2.4	155	145.259	21	16	1530.5	2	2	2	0	0	0	0	0	0	178	3	3	193.75	0.625	1	1	14.8333
35938	0	19	0	1	2	1	1	1	21.4	6.8	3	0.6	3	325	132.563	20	15	2925.5	2	1	4	0	0	0	0	0	0	180	1	2	325	0.6	1	1	15
36604	0	19	0	1	3	1	1	1	28	4.1	2.2	0.3	1.6	222	132.563	21	16	1308.5	2	2	1	1	0	0	0	0	0	174	2	3	305.25	0.4125	1	1	14.5
36961	0	19	0	5	3	1	1	1	22.08	7.6	4.6	0.2	2.7	158	107.223	25	16	1588	3	2	2	0	1	0	0	0	0	162	1	3	269.185	0.340741	1	1	13.5
38567	0	19	0	4	1	1	3	2	19.14	3.7	1.3	0.3	2	303	94.3773	16	10	1697	1	1	2	0	0	0	0	0	0	170	1	1	196.95	0.195	1	1	14.1667
38709	0	19	0	4	1	0	1	2	26.39	6.3	2.4	0.5	3	288	145.259	17	15	891.5	1	1	1	0	0	0	0	0	0	171	2	2	230.4	0.4	1	1	14.25
38753	0	19	0	4	2	0	1	2	23.9	7.3	3.1	0.7	3.3	336	145.259	16	11	3581	1	1	4	0	0	0	0	0	0	163	1	3	315.636	0.657576	1	1	13.5833
38815	0	19	0	3	2	0	3	2	20.41	4.7	2	0.5	2	265	126.008	21	18	1903.5	2	2	2	0	0	0	0	0	0	178	1	2	265	0.5	1	1	14.8333
39466	0	19	0	4	3	0	1	2	26.39	5.7	1.8	0.8	2.9	275	123.604	14	13	1399	1	1	1	0	0	0	0	0	0	160	2	3	170.69	0.496552	1	1	13.3333
39710	0	19	0	1	1	1	3	2	21.31	6.1	2.9	0.5	2.4	262	107.223	15	12	1912.5	1	1	2	0	0	0	0	0	0	176	1	2	316.583	0.604167	1	1	14.6667
40678	0	19	0	3	2	0	1	2	21.91	3.9	1.9	0.3	1.5	232	81.8694	19	12	1262.5	2	1	1	0	0	0	0	0	0	178	1	3	293.867	0.38	1	1	14.8333
41198	0	19	0	3	1	1	1	1	22.08	6.9	3.4	0.5	2.8	276	92.9913	24	25	1349.5	3	3	1	0	0	0	0	0	0	177	1	3	335.143	0.607143	1	1	14.75
43359	0	19	0	3	3	0	1	1	21.83	5.1	2.2	0.5	2.3	262	132.563	23	21	1065.5	3	3	1	0	0	0	0	0	0	142	1	2	250.609	0.478261	1	1	11.8333
43808	0	19	0	1	3	0	1	1	17.23	3.8	1.5	0.3	2	265	121.784	29	22	2006.5	4	3	3	0	0	0	0	0	0	140	1	2	198.75	0.225	1	1	11.6667
44900	0	19	0	5	3	1	2	2	17.49	5.7	2.8	0.5	2.2	246	130.454	30	20	2606	4	2	4	0	0	0	0	0	0	137	1	3	313.091	0.636364	1	1	11.4167
45540	0	19	0	2	1	1	3	3	22.51	4.8	2	0.4	2.3	248	132.563	18	13	4556	1	1	4	0	0	0	0	0	0	156	1	3	215.652	0.347826	1	1	13
46227	0	19	0	3	3	1	1	1	25.22	6.3	2.6	0.4	3	223	121.784	16	16	1471	1	2	1	0	0	0	0	0	0	141	2	3	193.267	0.346667	1	1	11.75
46699	0	19	0	1	1	1	1	2	23.49	5.1	1.7	0.5	2.6	211	138.952	21	19	1502	2	2	2	0	0	0	0	0	0	143	1	2	137.962	0.326923	1	1	11.9167
47197	0	19	0	4	3	0	1	1	19.47	5.4	2.6	0.4	2.1	239	145.945	22	10	2318.5	3	1	3	0	0	0	0	0	0	142	1	2	295.905	0.495238	1	1	11.8333
50271	0	19	0	2	1	0	1	2	19.93	5.7	2.8	0.4	2.4	260	131.139	24	22	2198	3	3	3	0	0	0	0	0	0	152	1	3	303.333	0.466667	1	1	12.6667
51651	0	19	0	4	3	1	1	1	40.65	6.9	2.3	0.7	3.6	236	142.8	20	16	1556.5	2	2	2	0	0	0	0	0	0	128	3	3	150.778	0.447222	1	1	10.6667
52777	0	19	0	1	3	0	1	2	20.7	6.6	3.4	0.5	2.6	228	130.454	23	30	1515.5	3	4	2	0	0	0	0	0	0	116	1	2	298.154	0.653846	1	1	9.66667
52804	0	19	0	3	2	1	3	2	21.5	5.6	2.6	0.6	2.4	214	126.008	18	17	2868	1	2	4	0	0	0	0	0	0	123	1	2	231.833	0.65	1	1	10.25
52855	0	19	0	3	3	1	1	1	25.15	8	3.5	0.6	3.6	242	126.008	19	14	4008	2	1	4	0	0	0	0	0	0	130	2	2	235.278	0.583333	1	1	10.8333
53650	0	19	0	3	2	0	3	2	27.94	6.1	2.5	0.5	2.9	269	92.9913	25	26	2343.5	3	3	3	0	0	0	0	0	0	125	2	3	231.897	0.431034	1	1	10.4167
54185	0	19	0	4	2	1	2	2	25.23	4.1	1.4	0.5	2	253	148.844	18	14	2775.5	1	1	4	0	0	0	0	0	0	114	2	3	177.1	0.35	1	1	9.5
56534	0	19	0	4	3	1	1	2	19.69	6.1	0.5	2.5	2.9	257	135.811	28	37	2154	4	4	3	0	0	0	0	0	0	130	1	3	44.3103	0.431034	1	1	10.8333
56799	0	19	0	4	3	1	1	2	28.13	7.4	3.4	0.6	3.3	217	118.227	18	13	1783.5	1	1	2	0	0	0	0	0	0	131	2	1	223.576	0.618182	1	1	10.9167
57236	0	19	0	3	1	0	1	2	19.67	5.6	2.1	0.4	2.9	289	112.289	22	17	1428.5	3	2	1	0	0	0	0	0	0	123	1	3	209.276	0.289655	1	1	10.25
59001	0	19	0	3	2	0	3	3	23.34	8.2	3.2	0.7	3.7	299	96.8789	20	26	1682.5	2	3	2	0	0	0	0	0	0	127	1	2	258.595	0.605405	1	1	10.5833
59685	0	19	0	3	3	0	1	2	20	5.9	2.9	0.4	2.5	229	95.5555	19	19	1275.5	2	2	1	0	0	0	0	0	0	118	1	1	265.64	0.464	1	1	9.83333
60654	0	19	0	3	3	0	1	2	22.68	6.4	2.3	0.5	3.2	207	108.858	23	20	1028	3	2	1	0	0	0	0	0	0	124	1	3	148.781	0.359375	1	1	10.3333
60942	0	19	0	4	3	1	1	2	18.64	4.9	2.4	0.3	2	269	148.844	18	7	1918	1	1	2	0	0	0	0	0	0	121	1	1	322.8	0.36	1	1	10.0833
61766	0	19	0	4	3	1	1	2	18.99	6.3	2.4	0.4	3.4	166	125.489	17	11	3455	1	1	4	0	0	0	0	0	0	127	1	3	117.176	0.282353	1	1	10.5833
62740	0	19	0	4	3	0	1	2	29.6	4.6	1.9	0.6	2	291	145.945	18	12	1579	1	1	2	0	0	0	0	0	0	87	2	1	276.45	0.57	1	1	7.25
64054	0	19	0	4	3	1	3	2	22.6	4.8	2.3	0.2	2.2	189	151.991	14	12	1104	1	1	1	0	0	0	0	0	0	96	1	3	197.591	0.209091	1	1	8
64272	0	19	0	4	3	0	1	2	29.8	5.2	2.2	0.6	2.1	208	135.811	17	10	1290.5	1	1	1	0	0	0	0	0	0	89	2	2	217.905	0.628571	1	1	7.41667
64372	0	19	0	4	3	0	1	2	22.9	3.2	1	0.4	1.8	253	107.198	23	14	1429	3	1	1	0	0	0	0	0	0	97	1	2	140.556	0.222222	1	1	8.08333
65303	0	19	0	5	3	1	1	1	17.6	5.3	2.3	0.5	2.3	217	147.922	23	12	2077.5	3	1	3	0	0	0	0	0	0	94	1	3	217	0.5	1	1	7.83333
65408	0	19	0	2	2	1	1	2	25.5	4.6	2.3	0.4	1.8	193	119.779	21	14	653.5	2	1	1	0	0	0	0	0	0	89	2	3	246.611	0.511111	1	1	7.41667
65544	0	19	0	4	3	1	3	2	19.6	5.5	1.8	0.5	2.9	234	131.521	18	17	2717.5	1	2	4	0	0	0	0	0	0	95	1	3	145.241	0.310345	1	1	7.91667
65597	0	19	0	4	3	1	1	2	18.2	6.2	3.1	0.4	2.5	264	129.445	16	10	1592.5	1	1	2	0	0	0	0	0	0	105	1	3	327.36	0.496	1	1	8.75
65831	0	19	0	4	3	1	3	2	33	4.9	2.1	0.5	2.1	297	148.102	19	21	2094	2	3	3	0	0	0	0	0	0	100	3	2	297	0.5	1	1	8.33333
65913	0	19	0	4	3	0	1	2	22.1	5.6	3	0.4	2.1	165	151.175	28	32	2265.5	4	4	3	0	0	0	0	0	0	95	1	2	235.714	0.571429	1	1	7.91667
66782	0	19	0	4	3	1	1	3	29	4.3	2.1	0.2	1.8	250	145.945	26	22	2846	3	3	4	0	0	0	0	0	0	91	2	1	291.667	0.233333	1	1	7.58333
67918	0	19	0	4	3	1	1	1	30.1	4.4	2.4	0.4	1.5	203	129.445	21	18	1850	2	2	2	0	0	0	0	0	0	98	3	1	324.8	0.64	1	1	8.16667
68217	0	19	0	4	3	0	1	2	31.1	7.1	3.1	0.4	3.3	297	116.516	17	14	2404.5	1	1	3	0	0	0	0	0	0	100	3	1	279	0.375758	1	1	8.33333
69561	0	19	0	4	2	1	3	2	33.4	6.1	2.6	0.3	2.8	277	114.868	22	20	793.5	3	2	1	0	0	0	0	0	0	101	3	2	257.214	0.278571	1	1	8.41667
70047	0	19	0	4	3	0	1	1	22.7	5.6	2.3	0.3	2.7	225	165.598	18	17	1246.5	1	2	1	0	0	0	0	0	0	100	1	3	191.667	0.255556	1	1	8.33333
70484	0	19	0	1	3	0	1	2	22.5	5.4	2.5	0.5	2.3	209	114.09	19	15	2071.5	2	1	3	0	0	0	0	0	0	107	1	3	227.174	0.543478	1	1	8.91667
70948	0	19	0	4	3	1	1	2	20	5.1	2.5	0.3	2.1	265	129.445	23	13	1725.5	3	1	2	0	0	0	0	0	0	107	1	3	315.476	0.357143	1	1	8.91667
74031	0	19	0	4	3	0	1	2	19	3.4	1.3	0.4	1.6	166	101.702	24	17	2776.5	3	2	4	0	0	0	0	0	0	80	1	1	134.875	0.325	1	1	6.66667
74233	0	19	0	1	1	1	1	2	19.8	8.6	2.8	0.7	4.9	230	126.008	18	15	2895	1	1	4	0	0	0	0	0	0	68	1	3	131.429	0.4	1	1	5.66667
74559	0	19	0	2	3	0	1	1	23.4	6.4	2.7	0.5	2.7	321	129.775	17	10	1576	1	1	2	0	0	0	0	0	0	81	1	3	321	0.5	1	1	6.75
78501	0	19	0	5	1	1	1	1	31.2	6.4	2.7	0.6	3	203	147.922	21	16	1108	2	2	1	0	0	0	0	0	0	60	3	1	182.7	0.54	1	1	5
78992	0	19	0	4	2	0	1	1	19.7	4.1	2	0.3	1.7	172	145.259	26	16	2650.5	3	2	4	0	0	0	0	0	0	60	1	2	202.353	0.352941	1	1	5
79076	0	19	0	4	3	1	1	1	23.5	5.1	2.4	0.4	2.2	270	127.45	16	13	906	1	1	1	0	0	0	0	0	0	81	1	1	294.545	0.436364	1	1	6.75
81699	0	19	0	4	3	0	1	2	17.6	4.2	2.3	0.3	1.5	176	149.602	39	36	2502.5	4	4	3	0	0	0	0	0	0	77	1	3	269.867	0.46	1	1	6.41667
81846	0	19	0	1	3	1	1	1	20.3	4.9	2.5	0.3	2	204	130.454	23	16	2360	3	2	3	0	0	0	0	0	0	82	1	1	255	0.375	1	1	6.83333
85001	0	19	0	4	2	1	1	1	17.5	4.9	2.2	0.3	2.3	199	148.102	22	20	2238	3	2	3	0	0	0	0	0	0	42	1	3	190.348	0.286957	1	1	3.5
85621	0	19	0	2	3	1	1	1	24.8	4.7	1.9	0.3	2.3	210	132.563	17	11	1393	1	1	1	0	0	0	0	0	0	38	1	3	173.478	0.247826	1	1	3.16667
87571	0	19	0	4	1	1	1	2	22.8	7.7	3.6	0.5	3.4	280	154.532	24	30	2074	3	4	3	0	0	0	0	0	0	55	1	2	296.471	0.529412	1	1	4.58333
87740	0	19	0	1	3	0	1	2	26.2	4.5	1.8	0.4	2.1	262	127.836	23	23	2305	3	3	3	0	0	0	0	0	0	38	2	2	224.571	0.342857	1	1	3.16667
88254	0	19	0	2	3	1	3	2	20	4	1	0.4	2.4	159	127.217	22	15	1404.5	3	1	1	0	0	0	0	0	0	37	1	3	66.25	0.166667	1	1	3.08333
89215	0	19	0	2	3	0	1	2	18.1	6.6	3.5	0.4	2.5	236	139.848	19	12	2724	2	1	4	0	0	0	0	0	0	56	1	2	330.4	0.56	1	1	4.66667
89552	0	19	0	4	1	0	1	2	22.1	5.2	2.5	0.4	2.2	191	135.811	13	10	2021.5	1	1	3	0	0	0	0	0	0	57	1	2	217.045	0.454545	1	1	4.75
90005	0	19	0	5	3	0	1	1	21.3	5.6	2.5	0.4	2.4	230	114.09	19	13	1037	2	1	1	0	0	0	0	0	0	43	1	2	239.583	0.416667	1	1	3.58333
93416	0	19	0	2	2	0	3	1	18.2	4	1.9	0.3	1.7	178	104.065	18	13	2340	1	1	3	0	0	0	0	0	0	56	1	2	198.941	0.335294	1	1	4.66667
93858	0	19	0	5	2	1	1	1	16.7	8.4	4.1	0.3	3.9	299	112.289	15	10	631.5	1	1	1	0	0	0	0	0	0	30	1	2	314.333	0.315385	1	1	2.5
95198	0	19	0	4	3	1	1	2	37.3	4.4	1.8	0.5	1.8	260	123.604	26	17	1758.5	3	2	2	1	0	0	0	0	0	24	3	2	260	0.5	1	1	2
96734	0	19	0	4	3	0	1	2	26.1	8.2	3.3	0.7	4	233	138.079	12	8	1302	1	1	1	0	0	0	0	0	0	33	2	1	192.225	0.5775	1	1	2.75
97146	0	19	0	5	2	0	1	2	21.2	4.9	2.3	0.5	2	135	126.603	16	14	1227.5	1	1	1	0	0	0	0	0	0	29	1	2	155.25	0.575	1	1	2.41667
97621	0	19	0	4	2	1	1	1	20.4	3.1	1.3	0.4	1.3	252	133.634	17	11	994.5	1	1	1	0	0	0	0	0	0	25	1	1	252	0.4	1	1	2.08333
98408	0	19	0	3	3	0	1	1	20.2	6.5	3.1	0.5	2.7	214	126.603	14	9	1975	1	1	3	0	0	0	0	0	0	32	1	3	245.704	0.574074	1	1	2.66667
98440	0	19	0	4	2	1	1	1	20	3.6	1.7	0.3	1.3	229	105.782	23	12	1435	3	1	1	0	0	0	0	0	0	23	1	3	299.462	0.392308	1	1	1.91667
101951	0	19	0	4	1	0	1	2	34.4	3.4	1.7	0.4	1.3	61	135.811	222	167	2177.5	4	4	3	0	0	0	0	0	0	19	3	1	79.7692	0.523077	1	1	1.58333
1112	0	20	0	2	1	1	1	1	26.33	5.8	3.5	0.3	1.9	173	150.365	36	60	881.78	4	4	1	0	0	0	0	0	0	235	2	3	318.684	0.552632	1	1	19.5833
5176	0	20	0	1	2	1	1	1	23.72	6.9	3.3	0.4	3	209	139.773	17	17	1110.04	1	2	1	0	0	0	0	0	0	249	1	3	229.9	0.44	1	1	20.75
7828	0	20	0	5	3	1	3	2	22.84	6.8	3.5	0.4	2.4	214	139.773	15	11	3449.58	1	1	4	0	0	0	0	0	0	244	1	2	312.083	0.583333	1	1	20.3333
9552	0	20	0	5	3	0	3	3	21.45	8	4	0.5	3	200	125.113	19	15	2848.53	2	1	4	0	0	0	0	0	0	230	1	2	266.667	0.666667	1	1	19.1667
13880	0	20	0	1	3	0	1	2	19.9	4.8	2.4	0.5	1.8	234	125.126	19	29	2214	2	4	3	0	0	0	0	0	0	226	1	2	312	0.666667	1	1	18.8333
15304	0	20	0	3	3	1	1	1	22.34	6.1	3	0.5	2.4	236	106.472	17	13	1748	1	1	2	0	0	0	0	0	0	222	1	3	295	0.625	1	1	18.5
18441	0	20	0	4	2	1	1	1	39.14	4.1	1.4	0.2	2.4	226	106.448	22	18	858	3	2	1	0	0	0	0	0	0	224	3	2	131.833	0.116667	1	1	18.6667
19167	0	20	0	4	3	1	1	1	20.61	4.5	1.4	0.4	2.1	321	144.242	16	8	2919	1	1	4	0	0	0	0	0	0	215	1	2	214	0.266667	1	1	17.9167
19206	0	20	0	3	2	1	3	2	26.48	6.9	3.2	0.5	2.8	285	106.472	22	29	2794	3	4	4	0	0	0	0	0	0	207	2	3	325.714	0.571429	1	1	17.25
20674	0	20	0	4	3	0	1	2	26.22	5.1	2.1	0.7	2.2	239	106.448	19	15	1188	2	1	1	0	0	0	0	0	0	215	2	2	228.136	0.668182	1	1	17.9167
23400	0	20	0	3	2	0	1	1	26.22	5.1	2.3	0.3	2.4	233	139.773	18	13	816	1	1	1	0	0	0	0	0	0	184	2	2	223.292	0.2875	1	1	15.3333
26364	0	20	0	4	1	1	1	2	22.63	6.1	1.8	0.6	2.7	374	144.242	27	19	1091	4	2	1	0	0	0	0	0	0	192	1	3	249.333	0.4	1	1	16
28393	0	20	0	4	3	1	1	2	26.83	3.4	1.4	0.2	1.7	261	122.738	23	24	1793.5	3	3	2	0	0	0	0	0	0	181	2	3	214.941	0.164706	1	1	15.0833
32378	0	20	0	4	1	0	1	1	36	4.4	1.9	0.4	2	328	106.448	21	15	1749	2	1	2	0	0	0	0	0	0	172	3	1	311.6	0.38	1	1	14.3333
33169	0	20	0	4	3	0	1	1	33.29	4	1.3	0.4	2.2	207	122.738	55	73	2984	4	4	4	0	0	0	0	0	0	158	3	1	122.318	0.236364	1	1	13.1667
35112	0	20	0	2	2	0	1	2	24.84	6.3	2.6	0.6	2.9	261	131.635	32	51	724	4	4	1	0	0	0	0	0	0	165	1	3	234	0.537931	1	1	13.75
36666	0	20	0	3	2	0	1	2	17.55	5.9	2.6	0.6	2.6	232	125.126	21	15	1839	2	1	2	0	0	0	0	0	0	175	1	3	232	0.6	1	1	14.5833
36804	0	20	0	3	3	0	1	1	25.75	2.7	0.8	0.4	1.5	222	125.126	22	14	1417	3	1	1	0	0	0	0	0	0	168	2	3	118.4	0.213333	1	1	14
38626	0	20	0	5	3	1	1	1	18.52	5.7	2.5	0.3	2.7	294	131.635	23	15	1331.5	3	1	1	0	0	0	0	0	0	179	1	2	272.222	0.277778	1	1	14.9167
41351	0	20	0	3	3	0	1	2	24.04	4.9	2.4	0.4	2	218	106.472	15	11	3202.5	1	1	4	0	0	0	0	0	0	178	1	3	261.6	0.48	1	1	14.8333
44050	0	20	0	3	1	1	3	2	22.15	5.9	1.1	0.7	4	189	120.932	31	17	1202.5	4	2	1	0	0	0	0	0	0	151	1	3	51.975	0.1925	1	1	12.5833
44608	0	20	0	1	2	0	1	2	18.64	4.6	1.9	0.4	2.2	292	129.541	22	13	1236	3	1	1	0	0	0	0	0	0	136	1	2	252.182	0.345455	1	1	11.3333
47093	0	20	0	1	3	1	1	2	25.37	5.6	2.5	0.5	2.5	237	113.292	23	14	1055.5	3	1	1	0	0	0	0	0	0	154	2	3	237	0.5	1	1	12.8333
47204	0	20	0	2	2	0	2	2	26.21	4.1	1.6	0.2	2.1	369	120.932	20	22	1445.5	2	3	1	0	0	0	0	0	0	139	2	1	281.143	0.152381	1	1	11.5833
50426	0	20	0	1	2	1	1	2	23.96	6.6	3.4	0.4	2.5	235	133.874	19	17	146.5	2	2	1	0	0	0	0	0	0	136	1	1	319.6	0.544	1	1	11.3333
51816	0	20	0	4	3	0	1	2	23.9	5.9	2.6	0.5	2.6	209	100.99	31	31	1639	4	4	2	0	0	0	0	0	0	115	1	3	209	0.5	1	1	9.58333
52803	0	20	0	3	3	0	1	2	20.51	8	4	0.5	3.1	236	123.008	23	17	2836.5	3	2	4	0	0	0	0	0	0	120	1	3	304.516	0.645161	1	1	10
52928	0	20	0	2	1	0	3	1	32.17	7.4	3.7	0.5	3.1	246	127.575	41	52	2105	4	4	3	0	0	0	0	0	0	110	3	3	293.613	0.596774	1	1	9.16667
53166	0	20	0	1	3	0	1	2	23.43	4.6	2.2	0.3	2	239	113.292	23	27	2227	3	3	3	0	0	0	0	0	0	119	1	2	262.9	0.33	1	1	9.91667
53805	0	20	0	4	2	1	1	1	16.62	4.4	1.9	0.5	1.8	192	153.45	20	11	1983	2	1	3	0	0	0	0	0	0	131	1	1	202.667	0.527778	1	1	10.9167
55117	0	20	0	1	2	0	1	2	21.93	5.1	2.9	0.3	1.7	174	132.362	26	25	2553	3	3	3	0	0	0	0	0	0	116	1	2	296.824	0.511765	1	1	9.66667
55390	0	20	0	3	3	0	1	1	17.71	4.6	2.4	0.3	1.8	225	111.503	22	13	3285	3	1	4	0	0	0	0	0	0	124	1	2	300	0.4	1	1	10.3333
57216	0	20	0	4	2	0	1	2	27.75	5.1	1.8	0.4	2.8	244	119.125	19	15	487	2	1	1	0	0	0	0	0	0	129	2	1	156.857	0.257143	1	1	10.75
58600	0	20	0	5	3	0	1	2	19.93	3.8	1.3	0.3	1.9	191	113.292	30	15	2654.5	4	1	4	0	0	0	0	0	0	124	1	1	130.684	0.205263	1	1	10.3333
59159	0	20	0	1	1	0	1	2	26.08	6.6	3	0.6	2.8	227	103.337	17	15	1436.5	1	1	1	0	0	0	0	0	0	120	2	2	243.214	0.642857	1	1	10
59435	0	20	0	3	2	1	1	2	20.79	5.1	2.1	0.6	2.2	285	87.6061	23	12	1270	3	1	1	0	0	0	0	0	0	116	1	2	272.045	0.572727	1	1	9.66667
61180	0	20	0	5	2	0	1	2	24.85	5.3	2.5	0.5	2.2	234	106.472	25	9	1381	3	1	1	0	0	0	0	0	0	130	1	3	265.909	0.568182	1	1	10.8333
61971	0	20	0	3	3	0	1	1	20.57	3.6	1.7	0.4	1.4	213	125.717	64	29	2775	4	4	4	0	0	0	0	0	0	110	1	3	258.643	0.485714	1	1	9.16667
63750	0	20	0	4	3	1	1	2	28	4.7	2.6	0.4	1.7	214	148.555	11	12	1999.5	1	1	3	0	0	0	0	0	0	95	2	2	327.294	0.611765	1	1	7.91667
64014	0	20	0	4	3	0	1	2	19.2	6.1	3.7	0.3	2	164	147.065	19	10	1418	2	1	1	0	0	0	0	0	0	105	1	1	303.4	0.555	1	1	8.75
64379	0	20	0	4	3	0	1	2	25	5.5	2.1	0.3	2.7	238	132.699	22	17	2348.5	3	2	3	0	0	0	0	0	0	108	2	1	185.111	0.233333	1	1	9
67305	0	20	0	4	3	1	1	3	29.7	8.4	4.2	0.5	3.4	239	100.99	32	19	2441	4	2	3	0	0	0	0	0	0	107	2	3	295.235	0.617647	1	1	8.91667
69963	0	20	0	4	3	0	1	2	23.4	5.3	2.3	0.6	2.3	281	117.399	19	22	2787.5	2	3	4	0	0	0	0	0	0	109	1	3	281	0.6	1	1	9.08333
71264	0	20	0	2	3	0	1	2	31.1	3.8	1.7	0.3	1.8	344	118.941	22	17	2781.5	3	2	4	1	0	0	0	0	0	89	3	3	324.889	0.283333	1	1	7.41667
71740	0	20	0	4	3	1	1	2	20.4	5	1.8	0.4	2.5	218	148.555	17	17	2758	1	2	4	0	0	0	0	0	0	97	1	2	156.96	0.288	1	1	8.08333
74150	0	20	0	3	1	0	3	2	21.9	7.4	3.1	0.6	3.4	226	100.367	19	12	2046	2	1	3	0	0	0	0	0	0	64	1	3	206.059	0.547059	1	1	5.33333
74601	0	20	0	4	2	1	1	1	18.7	4.6	2.2	0.5	1.9	93	120.917	21	27	1296.5	2	3	1	0	0	0	0	0	0	80	1	1	107.684	0.578947	1	1	6.66667
75534	0	20	0	4	2	1	3	2	33.5	5.3	3	0.4	1.8	199	146.335	17	11	1852	1	1	2	0	0	0	0	0	0	83	3	1	331.667	0.666667	1	1	6.91667
77461	0	20	0	4	3	1	1	1	18.5	4.9	2.6	0.4	1.8	166	126.558	20	15	1174	2	1	1	0	0	0	0	0	0	81	1	3	239.778	0.577778	1	1	6.75
77796	0	20	0	2	2	0	1	2	27.4	7.4	3.7	0.5	3.1	174	118.941	17	15	1766.5	1	1	2	0	0	0	0	0	0	62	2	1	207.677	0.596774	1	1	5.16667
78589	0	20	0	4	1	1	3	3	21.4	6.6	3	0.3	2.6	139	147.803	162	53	1641	4	4	2	0	0	0	0	0	0	65	1	3	160.385	0.346154	1	1	5.41667
78969	0	20	0	4	1	1	1	1	37.2	7.3	3.7	0.5	2.9	182	126.558	24	28	1674	3	4	2	0	0	0	0	0	0	62	3	2	232.207	0.637931	1	1	5.16667
81304	0	20	0	1	1	0	1	2	24.6	4.6	2.3	0.3	1.9	258	130.221	46	77	1368.5	4	4	1	0	0	0	0	0	0	63	1	3	312.316	0.363158	1	1	5.25
81473	0	20	0	4	1	1	3	2	19.1	3.8	1.5	0.4	1.8	273	93.7166	18	19	2329.5	1	2	3	0	0	0	0	0	0	81	1	1	227.5	0.333333	1	1	6.75
81683	0	20	0	3	3	0	1	2	24	5.9	2.6	0.5	2.7	204	101.84	18	17	889	1	2	1	0	0	0	0	0	0	77	1	2	196.444	0.481481	1	1	6.41667
82224	0	20	0	2	1	0	3	2	19.8	4.9	2.4	0.4	1.9	221	136.275	22	17	2287.5	3	2	3	0	0	0	0	0	0	83	1	3	279.158	0.505263	1	1	6.91667
84778	0	20	0	4	3	0	3	2	21.7	6.7	3.2	0.3	2.7	269	144.924	19	12	857	2	1	1	0	0	0	0	0	0	42	1	1	318.815	0.355556	1	1	3.5
85204	0	20	0	2	2	1	1	2	23.3	6.5	3.1	0.5	2.7	217	127.575	22	13	1766.5	3	1	2	0	0	0	0	0	0	55	1	2	249.148	0.574074	1	1	4.58333
85631	0	20	0	2	2	0	1	2	18.7	5.3	2.7	0.3	1.6	179	126.326	17	12	2368	1	1	3	0	0	0	0	0	0	54	1	3	302.062	0.50625	1	1	4.5
88840	0	20	0	4	3	0	1	2	33.8	6.2	2.7	0.5	2.8	323	117.399	22	26	3442	3	3	4	0	0	0	0	0	0	47	3	3	311.464	0.482143	1	1	3.91667
91791	0	20	0	5	3	0	1	2	18.9	3.8	1.6	0.2	1.8	162	127.575	25	21	1495	3	3	2	0	0	0	0	0	0	41	1	3	144	0.177778	1	1	3.41667
93870	0	20	0	3	3	0	1	2	19	4.6	2.2	0.5	1.7	161	130.221	15	13	1796	1	1	2	0	0	0	0	0	0	35	1	2	208.353	0.647059	1	1	2.91667
96663	0	20	0	3	2	1	1	1	21.5	4.8	2.4	0.5	1.8	248	98.9472	18	13	2893.5	1	1	4	0	0	0	0	0	0	18	1	3	330.667	0.666667	1	1	1.5
97106	0	20	0	3	3	1	1	2	18.8	6.1	2.9	0.4	2.6	220	113.292	13	10	1259.5	1	1	1	0	0	0	0	0	0	27	1	2	245.385	0.446154	1	1	2.25
99110	0	20	0	1	2	1	1	2	20.1	5.5	2.8	0.4	2.2	249	132.362	19	16	2934	2	2	4	0	0	0	0	0	0	24	1	3	316.909	0.509091	1	1	2
99721	0	20	0	4	3	0	1	2	24.7	4.5	2	0.3	2	246	124.611	12	9	2169	1	1	3	0	0	0	0	0	0	20	1	2	246	0.3	1	1	1.66667
2939	0	21	0	4	3	1	1	1	23.17	4.1	2	0.4	1.6	250	159.999	16	11	4007.96	1	1	4	0	0	0	0	0	0	241	1	2	312.5	0.5	1	1	20.0833
4503	0	21	0	3	3	0	1	2	22.3	4.2	2	0.3	1.8	267	124.237	19	15	4726.84	2	1	4	0	0	0	0	0	0	242	1	2	296.667	0.333333	1	1	20.1667
6002	0	21	0	3	1	0	2	2	29.33	5.9	3.5	0.3	1.9	176	138.795	21	12	1743.02	2	1	2	0	0	0	0	0	0	245	2	2	324.211	0.552632	1	1	20.4167
16640	0	21	0	3	3	1	1	2	26.01	3.7	1.4	0.6	1.5	250	105.727	21	18	3029	2	2	4	0	0	0	0	0	0	212	2	2	233.333	0.56	1	1	17.6667
20655	0	21	0	3	3	1	1	2	22.77	4.9	2.1	0.3	2.3	213	91.694	26	16	2963	3	2	4	0	0	0	0	0	0	225	1	3	194.478	0.273913	1	1	18.75
23509	0	21	0	4	1	1	3	1	16.91	4.6	2.2	0.4	1.9	263	143.233	18	10	1273	1	1	1	0	0	0	0	0	0	198	1	2	304.526	0.463158	1	1	16.5
25802	0	21	0	4	2	0	1	1	26.62	4.6	2.1	0.4	2	300	143.233	21	19	1055.5	2	2	1	0	0	0	0	0	0	192	2	1	315	0.42	1	1	16
26571	0	21	0	1	1	0	1	1	19.97	5.9	3.5	0.3	2.1	188	124.25	24	23	2393	3	3	3	0	0	0	0	0	0	190	1	2	313.333	0.5	1	1	15.8333
27364	0	21	0	3	3	0	1	2	20.72	6.8	3.1	0.4	3	224	105.727	27	28	1859	4	4	2	0	0	0	0	0	0	189	1	2	231.467	0.413333	1	1	15.75
27935	0	21	0	1	3	0	1	2	21.04	6.3	3	0.4	2.7	274	124.25	23	16	1709	3	2	2	0	0	0	0	0	0	204	1	3	304.444	0.444444	1	1	17
31403	0	21	0	4	3	0	1	2	29.15	8.9	2.8	0.9	4.6	328	121.879	18	17	489.5	1	2	1	0	0	0	0	0	0	161	2	2	199.652	0.547826	1	1	13.4167
31870	0	21	0	3	3	0	1	1	19.42	4.9	1.8	0.5	2.4	319	124.25	18	10	1348.5	1	1	1	0	0	0	0	0	0	167	1	2	239.25	0.375	1	1	13.9167
32098	0	21	0	5	2	0	1	1	22.84	5.3	2.1	0.5	2.6	183	124.25	18	12	972	1	1	1	0	0	0	0	0	0	167	1	2	147.808	0.403846	1	1	13.9167
32693	0	21	0	1	3	1	2	2	24.55	6.4	2.6	0.5	3	254	130.714	18	14	1671.5	1	1	2	0	0	0	0	0	0	173	1	1	220.133	0.433333	1	1	14.4167
35113	0	21	0	4	3	0	3	2	31.12	3.1	1.1	0.4	1.5	198	143.233	19	16	2929.5	2	2	4	1	0	0	0	0	0	178	3	1	145.2	0.293333	1	1	14.8333
38522	0	21	0	3	3	0	3	2	26.09	8.6	3.9	0.6	3.7	266	91.694	16	18	316	1	2	1	0	0	0	0	0	0	167	2	2	280.378	0.632432	1	1	13.9167
39184	0	21	0	4	3	1	1	2	28.76	5.3	2.5	0.4	2.3	259	105.703	22	16	1296	3	2	1	0	0	0	0	0	0	162	2	3	281.522	0.434783	1	1	13.5
42862	0	21	0	4	3	0	1	2	23.74	4.9	1.8	0.5	2.3	381	120.071	20	21	1914	2	3	2	0	0	0	0	0	0	153	1	1	298.174	0.391304	1	1	12.75
43561	0	21	0	3	3	1	1	2	19.1	5.1	2.8	0.4	1.7	180	112.499	92	65	1303	4	4	1	0	0	0	0	0	0	147	1	3	296.471	0.658824	1	1	12.25
44642	0	21	0	4	2	0	1	1	20.84	6.3	2.3	0.4	3.1	258	138.431	18	14	1852.5	1	1	2	0	0	0	0	0	0	142	1	1	191.419	0.296774	1	1	11.8333
46893	0	21	0	3	3	1	1	2	17.84	4.6	1.8	0.4	2.1	247	129.31	23	24	1860	3	3	2	0	0	0	0	0	0	141	1	3	211.714	0.342857	1	1	11.75
47632	0	21	0	3	3	0	1	2	20.27	5.4	2.3	0.5	2.4	247	122.147	18	17	1489	1	2	2	0	0	0	0	0	0	143	1	3	236.708	0.479167	1	1	11.9167
47867	0	21	0	3	1	0	2	2	21.76	5.6	3.1	0.4	2.1	221	124.25	17	11	1703	1	1	2	0	0	0	0	0	0	135	1	2	326.238	0.590476	1	1	11.25
48878	0	21	0	3	3	0	1	3	26.53	6.9	3.2	0.5	3.1	317	129.31	20	17	2309.5	2	2	3	0	0	0	0	0	0	137	2	3	327.226	0.516129	1	1	11.4167
49442	0	21	0	4	3	0	1	1	30.71	4.9	2	0.5	2.3	349	118.291	23	16	792	3	2	1	0	0	0	0	0	0	139	3	2	303.478	0.434783	1	1	11.5833
50162	0	21	0	3	3	0	1	2	18.87	4.9	2.4	0.5	1.8	179	130.714	20	15	2200	2	1	3	0	0	0	0	0	0	157	1	2	238.667	0.666667	1	1	13.0833
50634	0	21	0	2	1	1	1	1	28.43	7.6	3.1	0.6	3.7	287	127.965	19	15	3943	2	1	4	0	0	0	0	0	0	158	2	3	240.459	0.502703	1	1	13.1667
52475	0	21	0	3	3	1	1	2	24.02	6.9	3.5	0.3	2.8	213	90.4826	27	19	1666.5	4	2	2	0	0	0	0	0	0	124	1	3	266.25	0.375	1	1	10.3333
53454	0	21	0	4	1	0	1	1	24.14	4.4	2.1	0.3	1.8	211	108.617	17	8	2101	1	1	3	0	0	0	0	0	0	127	1	3	246.167	0.35	1	1	10.5833
54489	0	21	0	4	3	0	1	2	17.4	4.1	1.4	0.2	2.3	257	140.808	19	14	1328	2	1	1	0	0	0	0	0	0	121	1	2	156.435	0.121739	1	1	10.0833
54640	0	21	0	3	3	1	1	2	37.9	6.3	3.4	0.4	2.4	234	124.25	20	34	1448	2	4	1	0	0	0	0	0	0	122	3	3	331.5	0.566667	1	1	10.1667
54716	0	21	0	4	3	1	1	2	25.04	6.9	2.9	0.4	3.3	267	133.916	16	17	2757	1	2	4	1	0	0	0	0	0	111	2	3	234.636	0.351515	1	1	9.25
56556	0	21	0	4	2	0	1	2	22.75	4.5	1.5	0.4	2.1	178	114.89	29	11	2985	4	1	4	0	0	0	0	0	0	119	1	3	127.143	0.285714	1	1	9.91667
60697	0	21	0	3	3	0	1	2	16.78	6.1	2.6	0.4	3.1	277	124.837	18	17	3356	1	2	4	0	0	0	0	0	0	115	1	1	232.323	0.335484	1	1	9.58333
62787	0	21	0	5	3	0	1	1	22.5	5.9	2.4	0.4	3	217	120.085	17	11	3462.5	1	1	4	0	0	0	0	0	0	94	1	2	173.6	0.32	1	1	7.83333
62893	0	21	0	1	1	0	1	1	34.9	7.3	4.2	0.4	2.5	199	122.147	19	25	3602	2	3	4	0	0	0	0	0	0	104	3	3	334.32	0.672	1	1	8.66667
64167	0	21	0	5	3	1	1	2	17.1	6.1	3	0.3	2.6	290	131.436	18	13	2863	1	1	4	0	0	0	0	0	0	111	1	3	334.615	0.346154	1	1	9.25
64525	0	21	0	3	3	0	1	1	19.9	5.1	3	0.3	1.7	184	105.727	27	25	1945.5	4	3	2	0	0	0	0	0	0	91	1	3	324.706	0.529412	1	1	7.58333
64739	0	21	0	4	3	0	1	2	30.2	3.5	1.5	0.4	1.5	243	87.73	16	14	948	1	1	1	0	0	0	0	0	0	94	3	3	243	0.4	1	1	7.83333
68803	0	21	0	4	3	0	1	2	24	5.3	2.2	0.3	2.6	268	147.515	21	18	3562.5	2	2	4	0	0	0	0	0	0	91	1	1	226.769	0.253846	1	1	7.58333
69274	0	21	0	4	3	1	1	2	26.1	5.6	2.6	0.4	2.4	178	144.607	17	13	1448	1	1	1	0	0	0	0	0	0	98	2	3	192.833	0.433333	1	1	8.16667
69736	0	21	0	4	3	1	1	3	28.1	5	1.8	0.6	2.5	205	97.7743	25	19	2269	3	2	3	0	0	0	0	0	0	108	2	3	147.6	0.432	1	1	9
69739	0	21	0	4	3	0	1	2	21.2	4.2	1.8	0.4	1.9	189	125.672	23	12	1603	3	1	2	0	0	0	0	0	0	88	1	2	179.053	0.378947	1	1	7.33333
70741	0	21	0	4	3	0	1	2	22.2	4.8	1.6	0.3	2.7	244	131.77	18	12	953	1	1	1	0	0	0	0	0	0	92	1	1	144.593	0.177778	1	1	7.66667
71322	0	21	0	4	3	1	1	1	30.7	5.9	2.2	0.7	2.9	311	95.3643	35	50	1678	4	4	2	0	0	0	0	0	0	105	3	2	235.931	0.531034	1	1	8.75
71634	0	21	0	5	3	0	3	2	21.6	7.9	4.1	0.5	3.1	212	107.339	14	11	1728	1	1	2	0	0	0	0	0	0	86	1	2	280.387	0.66129	1	1	7.16667
71745	0	21	0	3	3	0	1	2	27.8	6.7	2.8	0.5	3.2	291	114.307	22	15	978.5	3	1	1	0	0	0	0	0	0	106	2	3	254.625	0.4375	1	1	8.83333
74521	0	21	0	4	3	1	3	3	44.1	5.1	1.9	0.4	2.7	385	144.607	23	23	1968	3	3	3	0	0	0	0	0	0	65	3	1	270.926	0.281481	1	1	5.41667
75450	0	21	0	4	3	0	1	1	28	8.4	3.6	0.5	3.9	142	146.036	24	15	1862	3	1	2	0	0	0	0	0	0	81	2	3	131.077	0.461538	1	1	6.75
77051	0	21	0	1	2	1	1	1	28.2	4.9	2.2	0.3	2.2	217	120.085	15	13	1550	1	1	2	0	0	0	0	0	0	65	2	3	217	0.3	1	1	5.41667
77237	0	21	0	4	3	1	1	1	29.6	8.4	3.8	0.6	3.9	282	83.8485	20	17	1427.5	2	2	1	0	1	0	0	0	0	81	2	3	274.769	0.584615	1	1	6.75
77369	0	21	0	2	3	0	1	2	47.9	9	4.2	0.6	4	253	129.31	23	26	1887	3	3	2	0	0	1	0	0	5	31	3	3	265.65	0.63	1	1	2.58333
77788	0	21	0	4	3	0	1	2	39.5	6.1	2.5	0.4	3	357	136.152	20	17	2188.5	2	2	3	0	0	0	0	0	0	76	3	1	297.5	0.333333	1	1	6.33333
79049	0	21	0	3	2	0	3	2	20.7	6.8	2.8	0.4	3.5	265	107.339	20	12	1836.5	2	1	2	0	0	0	0	0	0	67	1	1	212	0.32	1	1	5.58333
79479	0	21	0	3	3	0	1	2	20.4	3.6	1.5	0.4	1.6	145	114.307	22	12	1467	3	1	1	0	0	1	0	0	4	13	1	3	135.938	0.375	1	1	1.08333
84140	0	21	0	4	3	1	1	2	23.5	4.9	1.8	0.6	2.3	251	149.066	24	11	1233.5	3	1	1	0	0	0	0	0	0	39	1	3	196.435	0.469565	1	1	3.25
85343	0	21	0	1	2	1	1	2	31.8	7.1	3	0.6	3.3	276	126.682	17	13	937.5	1	1	1	0	0	0	0	0	0	55	3	2	250.909	0.545455	1	1	4.58333
85599	0	21	0	5	3	1	1	2	21.9	6.4	2.5	0.5	2.9	332	110.723	17	13	1367	1	1	1	0	0	0	0	0	0	43	1	2	286.207	0.431034	1	1	3.58333
89823	0	21	0	3	3	0	1	2	25.6	6.4	3.2	0.3	2.7	224	122.147	21	13	1252	2	1	1	0	0	0	0	0	0	56	2	3	265.481	0.355556	1	1	4.66667
90297	0	21	0	4	3	1	3	2	22.6	5.4	1.8	0.5	2.5	170	147.515	22	15	1969.5	3	1	3	0	0	0	0	0	0	52	1	1	122.4	0.36	1	1	4.33333
93509	0	21	0	1	3	1	1	2	20.8	4.4	2.5	0.3	1.5	181	114.307	16	14	2582	1	1	4	0	0	0	0	0	0	54	1	3	301.667	0.5	1	1	4.5
93556	0	21	0	4	2	1	1	2	29.6	7	3.6	0.5	2.9	226	102.928	18	12	1190.5	1	1	1	0	0	0	0	0	0	46	2	3	280.552	0.62069	1	1	3.83333
98435	0	21	0	4	3	0	1	1	24.5	5.2	2	0.4	2.4	331	100.283	18	12	1607.5	1	1	2	0	0	0	0	0	0	26	1	3	275.833	0.333333	1	1	2.16667
98796	0	21	0	4	3	0	1	2	22.8	5.1	2.1	0.5	2.3	284	143.909	10	7	2945.5	1	1	4	0	0	0	0	0	0	16	1	3	259.304	0.456522	1	1	1.33333
99924	0	21	0	5	3	0	1	2	21.3	3.3	1.5	0.3	1.4	188	126.682	21	13	1265.5	2	1	1	0	0	0	0	0	0	35	1	3	201.429	0.321429	1	1	2.91667
100000	0	21	0	4	3	0	1	1	30.4	3.4	1.7	0.4	1.3	204	143.233	25	16	1954	3	2	2	0	0	0	0	0	0	17	3	1	266.769	0.523077	1	1	1.41667
100675	0	21	0	4	2	0	1	2	29.7	4.8	2.1	0.4	2.2	310	144.607	14	6	1300	1	1	1	0	0	0	0	0	0	35	2	1	295.909	0.381818	1	1	2.91667
4965	0	22	0	2	3	0	1	2	21.83	6.7	2.8	0.5	3.3	315	137.823	20	27	2035.68	2	3	3	0	0	0	0	0	0	248	1	2	267.273	0.424242	1	1	20.6667
8372	0	22	0	3	1	0	2	2	29.84	4.6	2	0.4	2	223	123.367	26	40	681.05	3	4	1	0	0	0	0	0	0	232	2	2	223	0.4	1	1	19.3333
8985	0	22	0	3	2	0	1	2	24.83	5	2.1	0.5	2.3	259	129.831	15	10	4659.3	1	1	4	0	0	0	0	0	0	240	1	3	236.478	0.456522	1	1	20
9786	0	22	0	4	1	0	1	2	43.68	9.3	4.1	0.2	4.8	349	149.667	20	12	1484.58	2	1	2	0	0	0	0	0	0	231	3	2	298.104	0.170833	1	1	19.25
12551	0	22	0	3	3	0	1	1	25.27	6.3	2.5	0.5	2.9	279	104.987	19	16	2831	2	2	4	0	0	0	0	0	0	222	2	2	240.517	0.431034	1	1	18.5
14431	0	22	0	4	1	1	1	1	42.45	5.7	2.8	0.4	2.3	261	121.026	17	22	1703	1	3	2	0	0	0	0	0	0	208	3	1	317.739	0.486957	1	1	17.3333
14978	0	22	0	3	3	0	1	3	23.97	6.6	3.4	0.5	2.6	207	104.987	21	17	1489	2	2	2	0	0	0	0	0	0	214	1	2	270.692	0.653846	1	1	17.8333
15064	0	22	0	4	1	0	1	1	31.13	4.3	1.9	0.3	1.9	301	104.963	23	19	898	3	2	1	0	0	0	0	0	0	226	3	1	301	0.3	1	1	18.8333
19166	0	22	0	3	2	0	3	2	24.71	6.4	2.7	0.6	2.9	307	104.987	17	10	1635	1	1	2	0	0	0	0	0	0	220	1	2	285.828	0.558621	1	1	18.3333
25894	0	22	0	1	2	1	1	1	21.39	5.9	3.1	0.4	2.2	199	129.799	23	30	1697.5	3	4	2	0	0	0	0	0	0	191	1	3	280.409	0.563636	1	1	15.9167
29883	0	22	0	4	3	0	1	2	26.73	5.9	2.4	0.5	2.8	337	92.4092	33	29	1194	4	4	1	0	0	0	0	0	0	183	2	2	288.857	0.428571	1	1	15.25
36321	0	22	0	4	3	0	1	2	24.31	3.6	1.2	0.3	1.9	227	104.963	24	17	1100.5	3	2	1	0	0	0	0	0	0	172	1	3	143.368	0.189474	1	1	14.3333
39132	0	22	0	5	3	0	1	1	17.72	4.9	2.6	0.4	1.8	209	104.987	21	10	901	2	1	1	0	0	0	0	0	0	176	1	3	301.889	0.577778	1	1	14.6667
41414	0	22	0	3	3	0	1	2	19.61	4.3	1.9	0.4	1.8	209	123.38	23	20	2095	3	2	3	0	0	0	0	0	0	176	1	2	220.611	0.422222	1	1	14.6667
42903	0	22	0	3	3	0	1	2	19.64	3.4	1.3	0.4	1.5	202	113.506	20	13	3098	2	1	4	0	0	0	0	0	0	157	1	3	175.067	0.346667	1	1	13.0833
44005	0	22	0	1	1	0	3	3	23.88	4.6	1.8	0.5	2.2	316	145.958	86	91	2068	4	4	3	0	0	0	0	0	0	140	1	2	258.545	0.409091	1	1	11.6667
44057	0	22	0	3	3	0	3	3	21.59	5.6	3.1	0.4	1.9	173	134.374	20	26	2562.5	2	3	3	0	0	0	0	0	0	154	1	3	282.263	0.652632	1	1	12.8333
44965	0	22	0	3	3	1	1	2	21.14	5.5	2.6	0.4	2.2	195	96.203	22	17	1587	3	2	2	0	0	0	0	0	0	153	1	3	230.455	0.472727	1	1	12.75
45283	0	22	0	1	2	1	1	2	22.37	7.1	3.1	0.6	2.9	219	128.405	21	22	1794.5	2	3	2	0	0	0	0	0	0	136	1	2	234.103	0.641379	1	1	11.3333
45357	0	22	0	4	2	0	1	2	30.65	6.9	3	0.4	3.1	196	137.462	22	14	2472.5	3	1	3	0	0	0	0	0	0	139	3	3	189.677	0.387097	1	1	11.5833
48575	0	22	0	4	3	0	1	2	28.08	4.7	1.7	0.4	2.3	326	124.792	20	12	2006.5	2	1	3	0	0	0	0	0	0	141	2	3	240.957	0.295652	1	1	11.75
49566	0	22	0	3	3	1	1	1	24.68	7.5	2.7	0.6	2.6	247	127.069	19	14	1643	2	1	2	0	0	0	0	0	0	154	1	3	256.5	0.623077	1	1	12.8333
50589	0	22	0	2	2	0	1	1	26.29	11.8	5.2	0.7	5.5	270	136.054	17	15	2067	1	1	3	0	0	0	0	0	0	143	2	1	255.273	0.661818	1	1	11.9167
51762	0	22	0	4	2	1	1	2	25.28	5.9	1.6	0.6	3.5	255	137.462	30	34	2484.5	4	4	3	0	0	0	0	0	0	125	2	1	116.571	0.274286	1	1	10.4167
51907	0	22	0	4	3	1	3	2	33.06	6.3	2.2	0.4	3.2	214	124.792	15	9	1020.5	1	1	1	0	0	0	0	0	0	122	3	3	147.125	0.275	1	1	10.1667
56947	0	22	0	3	3	1	1	2	18.8	4.4	1.8	0.3	2.1	278	113.506	26	19	1829	3	2	2	0	0	0	0	0	0	124	1	3	238.286	0.257143	1	1	10.3333
57695	0	22	0	2	2	0	1	1	23.43	7.8	2.9	0.4	3.8	199	123.38	24	19	1690.5	3	2	2	0	0	0	0	0	0	116	1	2	151.868	0.305263	1	1	9.66667
58256	0	22	0	4	1	0	3	3	34.51	3.8	1.1	0.2	2.1	294	148.022	22	13	3904	3	1	4	0	0	0	0	0	0	115	3	2	154	0.104762	1	1	9.58333
58783	0	22	0	4	3	0	1	1	23.65	6.9	3.3	0.4	2.7	236	104.963	19	14	597.5	2	1	1	0	0	0	0	0	0	111	1	3	288.444	0.488889	1	1	9.25
61268	0	22	0	1	2	0	3	2	32.64	8.7	4.6	0.5	3.5	248	123.38	15	11	1142	1	1	1	0	0	0	0	0	0	116	3	2	325.943	0.657143	1	1	9.66667
61279	0	22	0	2	3	0	3	2	23.64	5.3	2.3	0.4	2.4	244	111.711	19	15	2124	2	1	3	0	0	0	0	0	0	125	1	2	233.833	0.383333	1	1	10.4167
61347	0	22	0	1	3	0	1	2	23.31	5.6	2.4	0.4	2.6	216	129.098	19	12	1761	2	1	2	0	0	0	0	0	0	125	1	2	199.385	0.369231	1	1	10.4167
61374	0	22	0	1	1	1	1	1	34.32	5.9	3	0.4	2.4	225	132.783	24	22	1314	3	3	1	0	0	0	0	0	0	130	3	1	281.25	0.5	1	1	10.8333
61829	0	22	0	3	3	1	3	2	19.75	3.7	1.9	0.3	1.4	191	129.098	22	15	1010	3	1	1	0	0	0	0	0	0	126	1	3	259.214	0.407143	1	1	10.5
63298	0	22	0	5	3	0	1	2	19.4	6.1	3.6	0.3	2.1	186	101.895	15	10	1617	1	1	2	0	0	0	0	0	0	97	1	3	318.857	0.514286	1	1	8.08333
63692	0	22	0	4	3	1	1	2	24.9	4.7	2.1	0.4	2.1	266	135.199	19	13	1368.5	2	1	1	0	0	0	0	0	0	109	1	2	266	0.4	1	1	9.08333
63721	0	22	0	3	2	0	1	2	18.3	4.9	2	0.4	2.4	274	121.292	20	16	686	2	2	1	0	0	0	0	0	0	90	1	2	228.333	0.333333	1	1	7.5
64170	0	22	0	4	2	0	1	2	35.1	6.1	2.2	0.4	3.5	334	126.745	23	23	1459.5	3	3	1	0	0	0	0	0	0	87	3	3	209.943	0.251429	1	1	7.25
65093	0	22	0	4	3	0	1	2	31.7	4.8	2.3	0.5	1.9	191	93.5337	21	13	1341.5	2	1	1	0	0	0	0	0	0	108	3	2	231.211	0.605263	1	1	9
65217	0	22	0	2	3	1	1	2	18.8	4.4	2	0.4	1.9	261	129.098	14	14	2992	1	1	4	0	0	0	0	0	0	85	1	2	274.737	0.421053	1	1	7.08333
65338	0	22	0	5	3	1	1	3	22.2	4	1.7	0.5	1.7	252	130.515	26	18	1059	3	2	1	0	0	0	0	0	0	109	1	3	252	0.5	1	1	9.08333
65546	0	22	0	4	3	0	1	2	25.8	4.7	1.8	0.4	2.3	198	110.901	17	9	1839	1	1	2	0	0	0	0	0	0	98	2	2	154.957	0.313043	1	1	8.16667
67126	0	22	0	5	3	0	1	2	24.3	5.3	2.5	0.5	2.1	249	86.3839	21	17	2042	2	2	3	0	0	0	0	0	0	109	1	3	296.429	0.595238	1	1	9.08333
68385	0	22	0	4	2	0	1	2	24.6	6.4	3.4	0.4	2.5	181	115.761	20	15	2776.5	2	1	4	0	0	0	0	0	0	90	1	1	246.16	0.544	1	1	7.5
69495	0	22	0	5	2	0	1	2	20.1	5.9	3.1	0.4	2.3	231	129.799	14	10	1147	1	1	1	0	0	0	0	0	0	108	1	2	311.348	0.53913	1	1	9
69519	0	22	0	4	2	1	1	2	28.7	5	2.5	0.4	1.9	186	100.886	17	11	1187.5	1	1	1	0	0	0	0	0	0	91	2	3	244.737	0.526316	1	1	7.58333
69697	0	22	0	4	3	1	1	2	26.5	5.4	2.5	0.5	2.3	234	110.901	19	13	2270	2	1	3	0	0	0	0	0	0	95	2	2	254.348	0.543478	1	1	7.91667
69721	0	22	0	4	3	0	1	1	23.7	4.1	1.9	0.3	1.7	251	146.482	21	16	1803.5	2	2	2	0	0	0	0	0	0	100	1	2	280.529	0.335294	1	1	8.33333
69764	0	22	0	4	3	0	1	2	23.6	5.6	2.3	0.5	2.7	209	145.741	24	22	1880.5	3	3	2	0	0	0	0	0	0	100	1	3	178.037	0.425926	1	1	8.33333
78976	0	22	0	3	3	0	1	1	27.2	5.6	2.4	0.4	2.6	229	97.5668	28	34	975	4	4	1	0	0	0	0	0	0	74	2	2	211.385	0.369231	1	1	6.16667
79112	0	22	0	4	2	0	1	2	36.4	9.1	3.9	0.6	4.2	289	128.778	24	22	5384.5	3	3	4	0	0	0	0	0	0	62	3	3	268.357	0.557143	1	1	5.16667
80645	0	22	0	4	2	0	3	3	30.5	6.1	1.9	0.4	3.6	255	128.778	28	26	1896.5	4	3	2	0	0	0	0	0	0	76	3	3	134.583	0.211111	1	1	6.33333
81506	0	22	0	3	3	1	3	2	46.4	7.6	3.6	0.5	3.1	283	123.38	22	23	2318	3	3	3	0	0	0	0	0	0	74	3	1	328.645	0.580645	1	1	6.16667
82696	0	22	0	3	3	1	1	2	27.9	6	2.8	0.5	2.5	270	123.38	24	18	1234	3	2	1	0	0	0	0	0	0	68	2	3	302.4	0.56	1	1	5.66667
82729	0	22	0	3	1	1	3	2	21.1	6.6	3.6	0.4	2.4	216	115.355	21	19	1759	2	2	2	1	0	0	0	0	0	75	1	1	324	0.6	1	1	6.25
82896	0	22	0	4	3	0	1	2	27.3	6.5	2.9	0.5	2.9	199	145.741	23	21	2465	3	3	3	0	0	0	0	0	0	81	2	1	199	0.5	1	1	6.75
87906	0	22	0	4	3	0	1	1	30.4	7.2	3.1	0.6	3.3	275	148.822	19	14	1912	2	1	2	0	0	0	0	0	0	53	3	2	258.333	0.563636	1	1	4.41667
88986	0	22	0	2	3	0	1	2	33.5	6.8	3.1	0.6	2.9	273	104.987	26	27	2245	3	3	3	0	0	0	0	0	0	38	3	2	291.828	0.641379	1	1	3.16667
89795	0	22	0	3	2	0	1	1	37.4	5.1	2.3	0.5	2.2	180	132.783	18	14	1487	1	1	2	0	0	0	0	0	0	50	3	1	188.182	0.522727	1	1	4.16667
91305	0	22	0	4	3	1	1	2	20.3	5.4	1.7	0.5	2.8	236	146.482	19	11	1669.5	2	1	2	0	0	0	0	0	0	52	1	3	143.286	0.303571	1	1	4.33333
92717	0	22	0	4	2	0	1	2	30.8	5.9	2.6	0.6	2.5	298	146.482	19	13	1707	2	1	2	0	0	0	0	0	0	56	3	3	309.92	0.624	1	1	4.66667
95699	0	22	0	4	3	0	1	2	25	4.2	1.9	0.3	1.9	262	137.462	17	11	2501	1	1	3	0	0	0	0	0	0	29	2	3	262	0.3	1	1	2.41667
99401	0	22	0	5	3	0	1	2	20	5.6	2.8	0.3	2	234	115.355	21	10	1348	2	1	1	0	0	0	0	0	0	14	1	3	327.6	0.42	1	1	1.16667
99436	0	22	0	4	3	0	2	2	33.5	6.4	3	0.6	2.7	288	147.249	124	158	2639	4	4	4	0	0	0	0	0	0	35	3	1	320	0.666667	1	1	2.91667
100068	0	22	0	3	2	0	1	1	24.2	5.8	2.7	0.5	2.4	223	128.405	12	9	1714	1	1	2	0	0	0	0	0	0	22	1	1	250.875	0.5625	1	1	1.83333
101330	0	22	0	3	3	0	1	2	21.7	6.6	3	0.5	3	247	127.069	15	7	2118.5	1	1	3	0	0	0	0	0	0	27	1	2	247	0.5	1	1	2.25
397	0	23	0	4	3	0	1	2	18.98	4.5	1.8	0.3	2.1	298	120.22	21	14	1738.6	2	1	2	0	0	0	0	0	0	244	1	3	255.429	0.257143	1	1	20.3333
2055	0	23	0	3	3	0	1	2	17.75	7.6	3.3	0.4	3.2	306	136.858	16	15	2477.31	1	1	3	0	0	0	0	0	0	228	1	2	315.562	0.4125	1	1	19
3633	0	23	0	3	3	0	1	1	21.61	3.9	1.7	0.3	1.7	258	122.504	15	13	1350.5	1	1	1	0	0	0	0	0	0	248	1	2	258	0.3	1	1	20.6667
4963	0	23	0	1	1	0	1	2	28.74	6.6	3.5	0.4	2.6	247	136.858	16	12	1137.75	1	1	1	0	0	0	0	0	0	248	2	1	332.5	0.538462	1	1	20.6667
8840	0	23	0	1	1	1	1	1	26.79	5.3	2.5	0.4	2.3	205	147.229	19	15	3953.2	2	1	4	0	0	0	0	0	0	248	2	2	222.826	0.434783	1	1	20.6667
16328	0	23	0	3	1	1	1	2	22.76	6.6	3.1	0.5	3.1	291	90.4148	28	16	886	4	2	1	0	0	0	0	0	0	213	1	2	291	0.5	1	1	17.75
18345	0	23	0	4	1	0	3	3	25.21	4.4	2.4	0.2	1.6	210	81.775	27	18	3097	4	2	4	0	0	0	0	0	0	224	2	2	315	0.3	1	1	18.6667
25232	0	23	0	3	3	0	1	1	20.06	4.6	2.5	0.3	1.6	164	90.4148	21	20	2424.5	2	2	3	0	0	0	0	0	0	203	1	2	256.25	0.46875	1	1	16.9167
26502	0	23	0	4	3	1	3	2	28.69	6.9	2.5	0.4	3.8	220	120.179	18	17	3651	1	2	4	0	0	0	0	0	0	188	2	2	144.737	0.263158	1	1	15.6667
27499	0	23	0	4	3	0	1	2	27.09	6.1	2.1	0.3	3.3	262	120.179	20	12	969.5	2	1	1	0	0	0	0	0	0	182	2	1	166.727	0.190909	1	1	15.1667
30628	0	23	0	3	3	0	1	2	22.25	4.1	1.9	0.3	1.8	139	104.252	18	16	1314	1	2	1	0	0	0	0	0	0	198	1	2	146.722	0.316667	1	1	16.5
37753	0	23	0	5	3	0	1	2	21.56	6.6	2.5	0.4	3.3	335	122.517	17	19	1055.5	1	2	1	0	0	0	0	0	0	161	1	2	253.788	0.30303	1	1	13.4167
43363	0	23	0	3	1	0	1	1	25.86	5.7	2.9	0.3	2.2	225	101.182	30	25	666.5	4	3	1	0	0	0	0	0	0	134	2	3	296.591	0.395455	1	1	11.1667
47229	0	23	0	5	3	0	1	2	22.71	7.4	2.9	0.7	3.4	297	118.41	31	22	1254	4	3	1	0	0	0	0	0	0	154	1	2	253.324	0.597059	1	1	12.8333
48130	0	23	0	1	1	0	3	3	37.04	5.9	2.8	0.4	2.5	185	118.41	25	24	1936	3	3	2	0	1	0	0	0	0	134	3	3	207.2	0.448	1	1	11.1667
49298	0	23	0	3	3	1	1	2	21.75	5.6	3.1	0.4	2	213	118.41	31	25	1824	4	3	2	0	0	0	0	0	0	141	1	3	330.15	0.62	1	1	11.75
49382	0	23	0	4	3	0	1	2	17.62	4.7	1.5	0.6	2.5	177	136.5	21	18	1318	2	2	1	0	0	0	0	0	0	134	1	2	106.2	0.36	1	1	11.1667
50062	0	23	0	4	2	1	1	1	20.41	4.3	1.4	0.3	2.5	306	80.0109	30	26	2087	4	3	3	0	0	0	0	0	0	145	1	2	171.36	0.168	1	1	12.0833
50930	0	23	0	4	3	1	1	2	47.51	6.6	3.2	0.4	2.8	278	136.5	15	21	1156	1	3	1	0	0	0	0	0	0	134	3	1	317.714	0.457143	1	1	11.1667
53155	0	23	0	3	3	0	3	2	22.07	5.7	2.8	0.4	2.2	239	99.7166	26	27	1008.5	3	3	1	0	0	0	0	0	0	125	1	2	304.182	0.509091	1	1	10.4167
53293	0	23	0	3	3	0	1	2	25.92	4.5	2.4	0.3	1.6	168	127.506	27	17	2218.5	4	2	3	0	0	0	0	0	0	119	2	2	252	0.45	1	1	9.91667
54169	0	23	0	4	3	1	3	2	42.75	4.9	1.6	0.4	2.6	255	163.332	26	23	2919.5	3	3	4	1	0	0	0	0	0	128	3	1	156.923	0.246154	1	1	10.6667
59411	0	23	0	4	3	0	1	1	23.88	4.7	2.5	0.4	1.7	194	141.902	17	11	1667	1	1	2	0	0	0	0	0	0	119	1	2	285.294	0.588235	1	1	9.91667
60579	0	23	0	3	3	0	1	2	25.86	4.3	1.8	0.3	2	164	104.252	23	11	1903	3	1	2	0	0	0	0	0	0	120	2	2	147.6	0.27	1	1	10
60729	0	23	0	3	3	0	1	2	27.39	4.8	2.3	0.5	1.8	227	114.547	21	17	2244.5	2	2	3	0	0	0	0	0	0	123	2	3	290.056	0.638889	1	1	10.25
65110	0	23	0	5	3	1	1	2	19.8	4.7	2.3	0.5	1.8	225	140.669	18	16	1502.5	1	2	2	0	0	0	0	0	0	108	1	2	287.5	0.638889	1	1	9
66167	0	23	0	5	3	1	1	2	25	5.3	2.8	0.3	2	216	125.541	17	13	2319.5	1	1	3	0	0	0	0	0	0	102	2	2	302.4	0.42	1	1	8.5
66717	0	23	0	2	1	1	2	2	39.9	7.1	3.7	0.4	2.9	212	127.506	23	24	2128	3	3	3	1	0	0	0	0	0	97	3	3	270.483	0.510345	1	1	8.08333
67436	0	23	0	4	3	0	1	2	20.3	4.2	2.1	0.5	1.6	211	145.457	19	14	1915	2	1	2	0	0	0	0	0	0	85	1	3	276.938	0.65625	1	1	7.08333
67484	0	23	0	4	1	1	3	2	24.9	4.5	1.8	0.3	2.3	248	104.228	13	14	1596	1	1	2	0	0	0	0	0	0	96	1	3	194.087	0.234783	1	1	8
69081	0	23	0	4	3	0	1	2	20.2	3.6	1.5	0.2	1.9	198	129.932	17	11	1932	1	1	2	0	0	0	0	0	0	91	1	1	156.316	0.157895	1	1	7.58333
70169	0	23	0	5	2	1	3	2	23.3	6.1	3	0.5	2.5	221	124.914	15	20	1972.5	1	2	3	0	0	0	0	0	0	102	1	1	265.2	0.6	1	1	8.5
70264	0	23	0	5	3	0	1	2	18.7	4.4	1.8	0.4	1.6	241	130.338	26	22	2349.5	3	3	3	0	0	0	0	0	0	85	1	3	271.125	0.45	1	1	7.08333
70318	0	23	0	3	2	0	1	2	23.8	4.2	2.3	0.4	1.4	199	116.46	20	11	2060	2	1	3	0	0	0	0	0	0	107	1	3	326.929	0.657143	1	1	8.91667
79281	0	23	0	3	3	0	2	2	22.5	8	4.4	0.4	3.1	220	107.496	20	19	942	2	2	1	0	0	0	0	0	0	65	1	2	312.258	0.567742	1	1	5.41667
79733	0	23	0	1	3	0	1	2	23.9	7.4	3.8	0.5	2.9	215	124.294	18	13	2768.5	1	1	4	0	0	0	0	0	0	65	1	2	281.724	0.655172	1	1	5.41667
83151	0	23	0	1	1	1	2	2	32.1	7.6	3.9	0.4	3.2	243	135.102	26	49	1353	3	4	1	0	0	0	0	0	0	72	3	2	296.156	0.4875	1	1	6
83251	0	23	0	3	1	0	3	2	16.9	8.1	2.8	0.6	3.6	295	123.095	20	20	1130.5	2	2	1	0	0	0	0	0	0	78	1	1	229.444	0.466667	1	1	6.5
83430	0	23	0	4	3	0	1	2	24.6	6.4	2.6	0.6	3	246	148.582	25	21	1975.5	3	3	3	0	0	0	0	0	0	69	1	3	213.2	0.52	1	1	5.75
85074	0	23	0	5	3	0	3	3	20.8	5.7	3.1	0.3	2	216	130.338	18	11	1338	1	1	1	0	0	0	0	0	0	56	1	2	334.8	0.465	1	1	4.66667
86105	0	23	0	4	3	1	1	2	26	6	1.8	0.8	3.2	206	146.986	15	9	1271.5	1	1	1	0	0	0	0	0	0	46	2	2	115.875	0.45	1	1	3.83333
88060	0	23	0	3	3	0	2	2	19.6	6.3	2.2	0.7	2.4	324	130.338	23	16	2167.5	3	2	3	0	0	0	0	0	0	52	1	3	297	0.641667	1	1	4.33333
88318	0	23	0	5	3	0	1	2	19.3	5	2.7	0.3	1.9	152	132.633	20	19	1408	2	2	1	0	0	0	0	0	0	53	1	2	216	0.426316	1	1	4.41667
88707	0	23	0	4	1	0	1	2	26.8	7.2	3.2	0.5	3.2	317	149.402	22	37	881	3	4	1	0	0	0	0	0	0	44	2	3	317	0.5	1	1	3.66667
89825	0	23	0	4	2	1	1	1	20.3	5.9	1.8	0.6	3.3	374	110.124	19	12	1999	2	1	3	0	0	0	0	0	0	52	1	3	204	0.327273	1	1	4.33333
90837	0	23	0	4	1	1	1	1	28.1	5.6	2.1	0.4	2.9	276	141.902	17	12	1002.5	1	1	1	0	0	0	0	0	0	43	2	3	199.862	0.289655	1	1	3.58333
90914	0	23	0	3	3	0	1	2	17.9	6.4	2.8	0.6	2.6	278	99.7166	36	54	2605.5	4	4	4	0	0	0	0	0	0	58	1	3	299.385	0.646154	1	1	4.83333
91597	0	23	0	3	3	0	3	2	24.8	9.5	3.1	0.8	5.3	252	128.89	18	12	3007	1	1	4	0	0	0	0	0	0	37	1	2	147.396	0.467925	1	1	3.08333
91790	0	23	0	2	1	1	1	2	21.4	8.5	4.1	0.4	2.8	202	114.547	18	13	3975	1	1	4	0	0	0	0	0	0	43	1	2	295.786	0.585714	1	1	3.58333
94211	0	23	0	3	3	0	1	2	18.6	8.1	4.1	0.5	3.2	232	118.41	14	10	1388.5	1	1	1	0	0	0	0	0	0	30	1	3	297.25	0.640625	1	1	2.5
94219	0	23	0	1	3	0	1	2	22.7	4.6	2	0.4	2.1	268	91.6388	15	20	1658.5	1	2	2	0	0	0	0	0	0	31	1	3	255.238	0.380952	1	1	2.58333
96619	0	23	0	3	2	1	3	1	14.8	5.8	2.3	0.5	2.9	295	114.547	12	9	3098	1	1	4	0	0	0	0	0	0	16	1	1	233.966	0.396552	1	1	1.33333
101025	0	23	0	5	3	0	1	1	24.5	4.6	2.4	0.3	1.8	230	116.46	18	10	3087.5	1	1	4	1	0	0	0	0	0	30	1	2	306.667	0.4	1	1	2.5
102713	0	23	0	4	3	1	2	2	23.6	3.9	1.5	0.4	1.5	293	129.932	13	8	2682.5	1	1	4	0	0	0	0	0	0	20	1	3	293	0.4	1	1	1.66667
1585	0	24	0	1	2	0	1	2	31.3	5.4	2.5	0.4	2.3	295	135.9	40	47	1876.48	4	4	2	1	0	0	0	0	0	238	3	1	320.652	0.434783	1	1	19.8333
3144	0	24	0	4	2	0	1	1	31.74	6.6	2.1	0.5	3.8	248	156.663	21	8	1516.14	2	1	2	0	0	0	0	0	0	242	3	1	137.053	0.276316	1	1	20.1667
3439	0	24	0	3	3	0	1	2	21.7	5.9	2.8	0.3	2.7	206	135.9	18	14	1998.22	1	1	3	0	0	0	0	0	0	248	1	2	213.63	0.311111	1	1	20.6667
3910	0	24	0	4	1	0	1	1	19.02	6.4	2.5	0.6	2.6	101	147.579	16	16	1576.1	1	2	2	0	0	1	0	1	2	185	1	1	97.1154	0.576923	1	1	15.4167
4136	0	24	0	1	1	1	1	1	29.09	7.6	4.2	0.3	2.9	179	128.02	19	8	1951.35	2	1	2	0	0	0	0	0	0	233	2	3	259.241	0.434483	1	1	19.4167
5934	0	24	0	1	3	0	2	1	27.22	5.7	2.7	0.4	2.5	187	146.198	17	25	2495.1	1	3	3	0	0	0	0	0	0	242	2	1	201.96	0.432	1	1	20.1667
14124	0	24	0	4	2	0	1	2	20.72	5.7	2	0.3	1.9	194	103.499	17	12	2385	1	1	3	0	0	0	0	0	0	219	1	2	204.211	0.315789	1	1	18.25
16432	0	24	0	4	1	1	1	1	40.38	7.2	3	0.7	3.4	271	119.338	27	34	1244	4	4	1	1	0	0	0	0	0	228	3	2	239.118	0.617647	1	1	19
16775	0	24	0	3	2	0	3	2	36.99	7.6	3.4	0.4	3.4	234	103.522	24	27	595	3	3	1	1	0	0	0	0	0	214	3	3	234	0.4	1	1	17.8333
18881	0	24	0	4	3	0	1	1	34.08	4.9	1.9	0.3	2.4	351	119.338	19	21	1776	2	3	2	0	0	0	0	0	0	228	3	1	277.875	0.2375	1	1	19
22989	0	24	0	4	3	0	1	2	20.36	4.4	1.7	0.3	2.2	228	103.499	23	12	2356	3	1	3	0	0	0	0	0	0	182	1	1	176.182	0.231818	1	1	15.1667
25009	0	24	0	1	3	0	1	2	20.56	6.1	2.9	0.5	2.5	288	89.7819	17	11	969	1	1	1	0	0	0	0	0	0	198	1	2	334.08	0.58	1	1	16.5
25766	0	24	0	2	3	0	3	2	19.41	3.9	1.5	0.5	1.8	210	103.522	25	18	1499.5	3	2	2	0	0	0	0	0	0	185	1	2	175	0.416667	1	1	15.4167
27925	0	24	0	4	1	1	1	1	22.61	3.5	0.9	0.3	2.1	213	140.246	21	14	1869.5	2	1	2	0	0	0	0	0	0	181	1	1	91.2857	0.128571	1	1	15.0833
28196	0	24	0	1	3	1	2	2	25.23	5.3	2.6	0.4	2.2	169	121.659	18	28	2746	1	4	4	0	0	0	0	0	0	183	2	3	199.727	0.472727	1	1	15.25
36095	0	24	0	3	3	0	1	1	23.53	5.4	1.7	0.4	3.1	261	89.7819	21	16	1053.5	2	2	1	0	0	0	0	0	0	165	1	2	143.129	0.219355	1	1	13.75
36620	0	24	0	4	1	0	1	2	21.35	6.7	3.2	0.5	2.8	189	103.499	18	13	1589.5	1	1	2	0	0	0	0	0	0	180	1	1	216	0.571429	1	1	15
38203	0	24	0	4	3	0	3	3	22.08	4.5	1.9	0.4	2.1	285	140.246	19	18	3139	2	2	4	0	0	0	0	0	0	179	1	3	257.857	0.361905	1	1	14.9167
42281	0	24	0	1	3	0	1	2	21.61	4.9	2.4	0.3	2.1	236	127.988	22	18	1100.5	3	2	1	0	0	0	0	0	0	137	1	2	269.714	0.342857	1	1	11.4167
46980	0	24	0	3	3	1	3	2	21.11	6.3	2.5	0.5	3.2	301	125.296	22	17	1480.5	3	2	2	1	0	0	0	0	0	135	1	2	235.156	0.390625	1	1	11.25
47019	0	24	0	2	1	0	1	1	25.91	6.2	2.2	0.7	3.3	338	138.693	33	31	674	4	4	1	0	0	0	0	0	0	143	2	3	225.333	0.466667	1	1	11.9167
48733	0	24	0	4	3	0	1	2	33.53	3.8	1.4	0.6	1.8	261	135.545	16	12	2548	1	1	3	0	0	0	0	0	0	141	3	1	203	0.466667	1	1	11.75
50807	0	24	0	1	2	1	1	2	24.29	6.9	2.8	0.6	3.3	280	131.705	16	14	1677	1	1	2	0	0	0	0	0	0	149	1	1	237.576	0.509091	1	1	12.4167
55178	0	24	0	4	3	0	1	1	25.9	6.1	1.7	0.2	3.8	207	91.12	17	14	1815.5	1	1	2	0	0	0	0	0	0	122	2	2	92.6053	0.0894737	1	1	10.1667
56674	0	24	0	3	3	1	3	2	40.63	11.1	4.8	0.5	5.2	297	111.923	18	21	2293	1	3	3	0	0	0	0	0	0	128	3	3	274.154	0.461538	1	1	10.6667
59092	0	24	0	3	3	0	2	2	23.42	6.7	3	0.5	3	216	108.414	16	12	1530	1	1	2	0	0	0	0	0	0	124	1	3	216	0.5	1	1	10.3333
60314	0	24	0	4	2	0	3	2	24.4	6.8	3.1	0.6	3	306	83.961	30	39	1644	4	4	2	0	0	0	0	0	0	131	1	2	316.2	0.62	1	1	10.9167
60418	0	24	0	2	3	1	1	2	21.28	4.6	2.5	0.3	1.7	140	126.613	50	45	2094.5	4	4	3	0	0	0	0	0	0	129	1	2	205.882	0.441176	1	1	10.75
61057	0	24	0	4	1	1	1	2	23.92	7.9	3.6	0.3	3.8	286	133.313	23	16	2004	3	2	3	0	0	0	0	0	0	115	1	2	270.947	0.284211	1	1	9.58333
61838	0	24	0	2	3	1	1	2	22.64	5.5	2	0.5	2.9	161	122.234	21	14	1940.5	2	1	2	0	0	0	0	0	0	114	1	3	111.034	0.344828	1	1	9.5
63967	0	24	0	5	3	0	3	2	22.9	5.1	2.1	0.3	2.5	240	130.165	14	10	2227	1	1	3	0	0	0	0	0	0	110	1	1	201.6	0.252	1	1	9.16667
64271	0	24	0	3	3	1	3	2	18.1	6.5	3.7	0.3	2.4	205	122.826	19	14	2305.5	2	1	3	0	0	0	0	0	0	94	1	2	316.042	0.4625	1	1	7.83333
64307	0	24	0	3	3	0	3	2	31.8	5.7	2.4	0.5	2.5	191	103.522	13	15	1404	1	1	1	0	0	0	0	0	0	97	3	1	183.36	0.48	1	1	8.08333
65501	0	24	0	3	3	1	1	1	22.8	5.1	2.4	0.4	2.1	198	130.93	18	14	1942.5	1	1	2	0	0	0	0	0	0	95	1	3	226.286	0.457143	1	1	7.91667
66303	0	24	0	4	3	0	3	3	24.7	5.2	2.5	0.4	2.1	210	129.022	21	14	3896	2	1	4	0	0	0	0	0	0	107	1	3	250	0.47619	1	1	8.91667
66325	0	24	0	4	2	0	1	2	18.1	5.1	2.1	0.4	2.5	164	142.28	19	13	2002.5	2	1	3	1	0	0	0	0	0	102	1	2	137.76	0.336	1	1	8.5
67604	0	24	0	5	3	0	1	2	19.6	4	2.2	0.3	1.4	176	124.662	16	11	1607.5	1	1	2	0	0	0	0	0	0	98	1	3	276.571	0.471429	1	1	8.16667
67642	0	24	0	1	1	0	1	2	31.3	5.3	2.8	0.3	2.1	195	108.414	22	22	1532	3	3	2	1	0	0	0	0	0	107	3	2	260	0.4	1	1	8.91667
68157	0	24	0	5	3	0	1	2	20.8	3.7	1.5	0.4	1.8	213	127.988	19	9	1358	2	1	1	0	0	0	0	0	0	92	1	1	177.5	0.333333	1	1	7.66667
71565	0	24	0	3	3	0	1	2	25.3	7.8	3.6	0.6	3.3	285	119.6	19	22	1928.5	2	3	2	0	0	0	0	0	0	103	2	3	310.909	0.654545	1	1	8.58333
71758	0	24	0	2	3	1	1	2	26.4	4.9	2.5	0.4	1.7	197	124.04	29	21	1775	4	3	2	0	0	0	0	0	0	89	2	3	289.706	0.588235	1	1	7.41667
74883	0	24	0	1	3	0	1	2	38.9	6.5	2.9	0.5	3	304	106.743	34	50	2653	4	4	4	0	0	0	0	0	0	82	3	3	293.867	0.483333	1	1	6.83333
76270	0	24	0	3	3	0	1	2	22.6	4.9	2.5	0.4	1.9	216	128.695	16	16	1734	1	2	2	0	0	0	0	0	0	69	1	3	284.211	0.526316	1	1	5.75
77800	0	24	0	4	1	1	3	3	31.4	4.4	2.2	0.4	1.5	169	133.313	15	11	1551	1	1	2	0	0	0	0	0	0	80	3	2	247.867	0.586667	1	1	6.66667
78495	0	24	0	3	2	0	3	2	18.8	8.3	3.1	0.6	4.3	283	106.743	15	13	938.5	1	1	1	0	0	0	0	0	0	77	1	2	204.023	0.432558	1	1	6.41667
80343	0	24	0	2	1	1	1	2	23.1	7.1	3.3	0.5	3.1	276	130.93	22	15	2420	3	1	3	0	0	0	0	0	0	81	1	1	293.806	0.532258	1	1	6.75
81159	0	24	0	3	1	0	3	3	19.6	4.4	2.5	0.3	1.5	160	90.9974	23	15	2000	3	1	3	0	0	0	0	0	0	80	1	3	266.667	0.5	1	1	6.66667
83260	0	24	0	5	3	0	1	1	21.4	7.3	3.6	0.4	3.1	200	127.988	21	16	1589.5	2	2	2	0	0	0	0	0	0	74	1	3	232.258	0.464516	1	1	6.16667
84487	0	24	0	3	3	0	1	1	19.2	5.2	2.4	0.5	1.9	261	127.988	23	15	2321.5	3	1	3	0	0	0	0	0	0	47	1	3	329.684	0.631579	1	1	3.91667
85556	0	24	0	5	2	1	1	2	24.5	5.9	2.4	0.4	3	275	124.662	19	13	1688	2	1	2	0	0	0	0	0	0	42	1	3	220	0.32	1	1	3.5
87369	0	24	0	2	2	0	1	2	23.3	4.7	2.4	0.3	1.9	204	134.156	16	15	2071	1	1	3	0	0	0	0	0	0	41	1	1	257.684	0.378947	1	1	3.41667
89340	0	24	0	1	3	0	1	2	26.1	4.8	2.2	0.4	2	214	124.04	23	16	2600.5	3	2	4	0	0	0	0	0	0	46	2	3	235.4	0.44	1	1	3.83333
90531	0	24	0	4	3	1	1	1	20	6.4	2.5	0.5	2.7	283	140.246	23	19	2667	3	2	4	0	0	0	0	0	0	45	1	2	262.037	0.462963	1	1	3.75
90540	0	24	0	1	1	0	1	1	25	6.8	3.2	0.4	2.9	144	145.075	25	25	1535.5	3	3	2	0	0	0	0	0	0	38	2	3	158.897	0.441379	1	1	3.16667
90946	0	24	0	4	1	1	1	1	32.4	6.7	2.7	0.6	3.3	261	146.745	19	12	845	2	1	1	0	0	0	0	0	0	58	3	1	213.545	0.490909	1	1	4.83333
91074	0	24	0	5	3	0	1	1	23.9	7.7	4.3	0.4	2.9	217	124.662	24	18	758.5	3	2	1	0	0	0	0	0	0	54	1	1	321.759	0.593103	1	1	4.5
91405	0	24	0	1	1	1	2	1	31.9	5.1	2.8	0.3	1.9	215	125.952	13	10	2210	1	1	3	0	0	0	0	0	0	48	3	2	316.842	0.442105	1	1	4
92300	0	24	0	4	3	1	1	2	32.5	5.8	2.6	0.4	2.5	235	135.545	20	14	1528	2	1	2	0	0	0	0	0	0	58	3	2	244.4	0.416	1	1	4.83333
97722	0	24	0	4	3	0	1	1	19.7	2.8	1	0.3	1.4	174	129.022	19	13	1317	2	1	1	0	0	0	0	0	0	13	1	3	124.286	0.214286	1	1	1.08333
97951	0	24	0	5	3	0	1	2	21.5	3.9	1.6	0.3	1.8	183	99.0186	17	14	809	1	1	1	0	0	0	0	0	0	35	1	2	162.667	0.266667	1	1	2.91667
99207	0	24	0	4	2	0	1	1	29.6	3.5	1.4	0.5	1.6	236	115.824	17	13	980.5	1	1	1	0	0	0	0	0	0	16	2	1	206.5	0.4375	1	1	1.33333
100269	0	24	0	3	3	0	3	2	28.6	6.8	3.4	0.5	2.7	212	70.4408	13	9	2092	1	1	3	0	0	0	0	0	0	22	2	3	266.963	0.62963	1	1	1.83333
102933	0	24	0	4	3	0	1	1	18	5.3	2.7	0.4	2.1	248	129.022	14	10	2345	1	1	3	0	0	0	0	0	0	17	1	3	318.857	0.514286	1	1	1.41667
1685	0	25	0	4	3	0	1	1	25.38	5.6	2.6	0.3	2.5	250	155.566	16	16	652.73	1	2	1	1	0	0	0	0	0	236	2	3	260	0.312	1	1	19.6667
3062	0	25	0	4	3	0	1	2	45.29	7.6	4.3	0.4	2.8	216	102.712	18	13	1518.69	1	1	2	0	0	0	0	0	0	242	3	2	331.714	0.614286	1	1	20.1667
4716	0	25	0	3	3	1	1	2	41.42	6.1	2.5	0.5	2.9	315	127.124	17	18	3104.64	1	2	4	0	0	0	0	0	0	247	3	2	271.552	0.431034	1	1	20.5833
9170	0	25	0	4	3	0	1	2	18.62	6.4	2.6	0.5	2.9	371	102.712	24	16	2191.34	3	2	3	0	0	0	0	0	0	239	1	3	332.621	0.448276	1	1	19.9167
12370	0	25	0	3	2	1	3	2	29.83	6.4	3.3	0.5	2.5	173	89.1534	16	13	899	1	1	1	1	0	0	0	0	0	225	2	1	228.36	0.66	1	1	18.75
19385	0	25	0	1	1	1	3	2	20.92	5.6	2.2	0.3	2.7	310	120.807	27	21	2716	4	3	4	0	0	0	0	0	0	214	1	2	252.593	0.244444	1	1	17.8333
19403	0	25	0	2	2	1	1	2	18.66	5.5	3.3	0.3	1.7	165	127.092	28	36	2979	4	4	4	0	0	0	0	0	0	216	1	3	320.294	0.582353	1	1	18
20411	0	25	0	3	3	0	1	2	19.29	7.5	2.9	0.4	4.1	256	102.797	19	18	1987	2	2	3	0	0	0	0	0	0	210	1	2	181.073	0.282927	1	1	17.5
21091	0	25	0	3	3	0	1	2	22.09	5.1	2.7	0.4	1.8	183	102.797	28	20	1842	4	2	2	0	0	0	0	0	0	191	1	3	274.5	0.6	1	1	15.9167
28176	0	25	0	2	3	0	1	2	19.94	4.7	2.3	0.4	1.9	269	127.092	25	17	1943.5	3	2	2	0	0	0	0	0	0	181	1	3	325.632	0.484211	1	1	15.0833
29034	0	25	0	3	3	0	1	2	20.29	4.6	2.2	0.4	1.8	243	102.797	18	12	1868.5	1	1	2	0	0	0	0	0	0	181	1	3	297	0.488889	1	1	15.0833
31199	0	25	0	3	3	0	1	2	24.2	4.9	2.2	0.5	1.8	233	120.807	30	34	2788	4	4	4	0	0	0	0	0	0	170	1	2	284.778	0.611111	1	1	14.1667
34370	0	25	0	5	3	0	1	2	22.17	6.3	3.5	0.4	2.2	203	127.092	15	15	2067.5	1	1	3	0	0	0	0	0	0	160	1	2	322.955	0.636364	1	1	13.3333
35445	0	25	0	4	1	0	1	2	26.65	4.6	2.1	0.3	1.9	220	139.264	17	12	2594.5	1	1	4	0	0	0	0	0	0	176	2	2	243.158	0.331579	1	1	14.6667
36550	0	25	0	3	3	0	1	3	27.4	6.9	3.3	0.5	2.9	260	120.807	17	13	1523.5	1	1	2	1	0	0	0	0	0	157	2	2	295.862	0.568966	1	1	13.0833
42395	0	25	0	4	3	0	1	3	35.87	3.4	1.5	0.3	1.5	248	132.38	27	16	1025	4	2	1	0	0	0	0	0	0	137	3	3	248	0.3	1	1	11.4167
45163	0	25	0	1	1	1	1	1	37.11	4.9	2.3	0.5	2	287	129.254	19	17	1442.5	2	2	1	0	0	0	0	0	0	148	3	1	330.05	0.575	1	1	12.3333
45738	0	25	0	2	3	1	1	2	36.55	4.9	2.4	0.4	2	256	125.727	18	15	1549	1	1	2	1	0	0	0	0	0	145	3	3	307.2	0.48	1	1	12.0833
47870	0	25	0	4	1	1	1	2	26.42	4.7	1.7	0.3	2.4	268	144.935	22	19	2513.5	3	2	3	0	0	0	0	0	0	136	2	1	189.833	0.2125	1	1	11.3333
52664	0	25	0	3	2	0	3	2	25.03	6.4	2.8	0.6	2.8	221	98.3255	19	21	1383	2	3	1	0	0	0	0	0	0	125	2	3	221	0.6	1	1	10.4167
55374	0	25	0	3	1	0	3	2	20.46	7.4	3.7	0.4	3.1	253	127.092	25	28	1471	3	4	1	0	0	0	0	0	0	128	1	3	301.968	0.477419	1	1	10.6667
55781	0	25	0	5	3	0	1	2	31.84	6.7	3.5	0.3	2.5	231	107.655	70	99	1273.5	4	4	1	0	0	0	0	0	0	116	3	3	323.4	0.42	1	1	9.66667
56928	0	25	0	3	3	0	1	1	24.1	6.6	3	0.4	3	176	96.9026	22	17	1134.5	3	2	1	0	0	0	0	0	0	124	1	3	176	0.4	1	1	10.3333
59280	0	25	0	2	2	1	1	1	22.17	5.9	3.3	0.3	2.2	212	120.807	22	16	1765.5	3	2	2	0	0	0	0	0	0	122	1	1	318	0.45	1	1	10.1667
60253	0	25	0	4	3	0	1	1	38.17	6.1	2.6	0.5	2.8	220	145.718	19	11	1863.5	2	1	2	0	0	0	0	0	0	121	3	3	204.286	0.464286	1	1	10.0833
60366	0	25	0	5	3	0	1	2	20.09	5.7	2.7	0.4	2.3	210	112.949	24	20	3471.5	3	2	4	0	0	0	0	0	0	116	1	1	246.522	0.469565	1	1	9.66667
60389	0	25	0	3	3	0	2	3	27.59	7.8	3.7	0.5	3.2	204	101.272	21	14	2141.5	2	1	3	0	0	0	0	0	0	130	2	3	235.875	0.578125	1	1	10.8333
60865	0	25	0	5	3	1	1	2	22.75	5.7	3.2	0.3	2	182	133.217	14	13	2493.5	1	1	3	0	0	0	0	0	0	110	1	3	291.2	0.48	1	1	9.16667
61019	0	25	0	3	3	1	1	2	29.58	8.9	3.6	0.6	4.4	221	101.272	21	22	2116	2	3	3	0	0	0	0	0	0	125	2	2	180.818	0.490909	1	1	10.4167
62390	0	25	0	5	3	0	1	2	18.7	4.8	2	0.4	2.4	271	130.014	20	15	795	2	1	1	0	0	0	0	0	0	85	1	2	225.833	0.333333	1	1	7.08333
65491	0	25	0	4	2	1	3	2	34.8	8.8	3.4	0.5	4.6	241	91.5832	18	12	2363.5	1	1	3	0	0	0	0	0	0	101	3	1	178.13	0.369565	1	1	8.41667
66506	0	25	0	3	3	0	1	1	17.5	3.2	1.3	0.2	1.5	114	98.3255	21	16	1017	2	2	1	0	0	0	0	0	0	107	1	2	98.8	0.173333	1	1	8.91667
66905	0	25	0	5	3	0	1	2	18.7	4.8	2.2	0.5	2	213	120.807	19	15	1215	2	1	1	0	0	0	0	0	0	89	1	2	234.3	0.55	1	1	7.41667
67737	0	25	0	5	3	0	1	2	17.9	3.8	1.7	0.3	1.7	183	112.949	21	16	2047.5	2	2	3	0	0	0	0	0	0	85	1	3	183	0.3	1	1	7.08333
68686	0	25	0	5	3	0	1	2	19.1	5.3	2.2	0.5	2.3	224	104.365	22	20	1257.5	3	2	1	0	0	0	0	0	0	90	1	2	214.261	0.478261	1	1	7.5
69086	0	25	0	3	3	0	1	2	28.7	5.3	2.5	0.4	2	231	91.6118	24	19	1647	3	2	2	0	0	0	0	0	0	104	2	1	288.75	0.5	1	1	8.66667
69394	0	25	0	4	3	0	3	2	31.3	7.1	2.9	0.5	3.1	226	105.608	18	28	2153	1	4	3	0	0	0	0	0	0	108	3	2	211.419	0.467742	1	1	9
69617	0	25	0	3	3	0	1	2	26.3	4.1	1.8	0.5	1.6	163	96.9026	21	15	1418	2	1	1	0	0	0	0	0	0	94	2	3	183.375	0.5625	1	1	7.83333
70414	0	25	0	3	3	0	1	2	21.2	4	2	0.3	1.6	179	123.789	39	27	1490	4	3	2	0	0	0	0	0	0	88	1	2	223.75	0.375	1	1	7.33333
71029	0	25	0	5	2	0	1	1	18.7	5.9	2.9	0.3	2.5	227	137.722	16	16	3289	1	2	4	1	0	0	0	0	0	98	1	2	263.32	0.348	1	1	8.16667
71360	0	25	0	1	1	1	1	1	22.2	5.8	3.1	0.4	2.1	172	127.092	18	18	2064	1	2	3	0	0	0	0	0	0	95	1	1	253.905	0.590476	1	1	7.91667
75302	0	25	0	3	3	0	1	2	43.3	5.4	2.8	0.4	1.9	188	102.797	27	32	2673	4	4	4	0	0	0	0	0	0	62	3	3	277.053	0.589474	1	1	5.16667
75506	0	25	0	1	3	1	1	2	34	6.7	2.5	0.6	3.4	168	121.966	41	67	1468	4	4	1	0	0	0	0	0	0	83	3	2	123.529	0.441176	1	1	6.91667
76387	0	25	0	2	3	0	1	2	21.9	7.7	3.6	0.6	3.3	281	126.406	21	32	847	2	4	1	0	0	0	0	0	0	63	1	1	306.545	0.654545	1	1	5.25
77618	0	25	0	5	3	1	3	2	21.2	5.6	2.6	0.5	2.3	170	101.272	21	12	1805	2	1	2	0	0	0	0	0	0	74	1	2	192.174	0.565217	1	1	6.16667
80865	0	25	0	4	1	1	2	2	41.9	7.8	2.5	0.6	4.2	328	128.119	18	14	1571.5	1	1	2	0	0	0	0	0	0	73	3	1	195.238	0.357143	1	1	6.08333
82039	0	25	0	3	3	0	2	2	18.6	6.2	2.8	0.4	2.9	215	127.794	16	17	1970	1	2	3	0	0	0	0	0	0	71	1	2	207.586	0.386207	1	1	5.91667
82519	0	25	0	1	3	1	1	1	20.4	7.5	3	0.5	3.7	325	121.378	21	13	1663.5	2	1	2	0	0	0	0	0	0	83	1	3	263.514	0.405405	1	1	6.91667
83296	0	25	0	3	3	0	1	1	21.4	7.6	3.7	0.5	3.1	266	114.836	21	21	2134	2	3	3	0	0	0	0	0	0	74	1	2	317.484	0.596774	1	1	6.16667
84034	0	25	0	4	3	0	3	1	19.6	5.3	2	0.4	2.8	132	101.416	17	9	2025.5	1	1	3	0	0	0	0	0	0	56	1	2	94.2857	0.285714	1	1	4.66667
84238	0	25	0	4	2	0	1	3	29.7	4.9	2	0.5	2.4	187	132.38	19	15	2314	2	1	3	0	0	0	0	0	0	41	2	1	155.833	0.416667	1	1	3.41667
85009	0	25	0	1	2	0	1	2	22.5	4.6	2.2	0.4	1.9	227	128.519	19	12	2621	2	1	4	0	0	0	0	0	0	54	1	1	262.842	0.463158	1	1	4.5
86027	0	25	0	3	3	1	1	2	20.4	4.7	2.3	0.5	1.8	213	96.9026	23	14	604.5	3	1	1	0	0	0	0	0	0	53	1	3	272.167	0.638889	1	1	4.41667
86321	0	25	0	5	3	0	1	2	21.9	6.1	3.1	0.4	2.3	241	112.949	22	15	1836	3	1	2	0	0	0	0	0	0	44	1	3	324.826	0.53913	1	1	3.66667
86670	0	25	0	1	3	1	1	1	25.4	7.1	2.8	0.6	3.5	240	135.845	38	37	1830.5	4	4	2	0	0	0	0	0	0	59	2	3	192	0.48	1	1	4.91667
89802	0	25	0	5	3	0	1	2	21	4.3	2.5	0.3	1.5	183	123.172	22	14	3931	3	1	4	0	0	0	0	0	0	52	1	3	305	0.5	1	1	4.33333
91445	0	25	0	4	2	1	3	1	24.6	6.2	3.1	0.5	2.3	192	141.284	18	15	1639	1	1	2	0	0	0	0	0	0	52	1	1	258.783	0.673913	1	1	4.33333
92536	0	25	0	2	3	0	2	2	22.1	7.1	3.5	0.5	2.6	230	154.721	24	14	1424.5	3	1	1	0	0	0	0	0	0	59	1	2	309.615	0.673077	1	1	4.91667
93746	0	25	0	4	3	0	1	2	24.8	5.7	1.8	0.4	3.4	255	140.6	16	13	2205.5	1	1	3	0	0	0	0	0	0	16	1	1	135	0.211765	1	1	1.33333
96695	0	25	0	3	2	0	1	1	27.9	6	3.1	0.4	2.3	220	121.378	14	13	1358	1	1	1	0	0	0	0	0	0	17	2	3	296.522	0.53913	1	1	1.41667
98784	0	25	0	5	2	1	1	1	35.4	6.7	3.1	0.5	2.9	189	121.966	15	14	1301	1	1	1	0	0	0	0	0	0	14	3	2	202.034	0.534483	1	1	1.16667
98982	0	25	0	4	3	0	1	2	21.4	7.9	3.5	0.6	3.2	261	97.5048	18	13	1713.5	1	1	2	0	0	0	0	0	0	29	1	1	285.469	0.65625	1	1	2.41667
99089	0	25	0	4	3	0	1	2	24.5	4	1.8	0.3	1.7	297	130.206	14	14	1603.5	1	1	2	0	0	0	0	0	0	17	1	3	314.471	0.317647	1	1	1.41667
99871	0	25	0	1	3	1	3	2	38.1	8.9	4.5	0.5	3.5	246	112.949	17	25	2267	1	3	3	0	0	0	0	0	0	32	3	3	316.286	0.642857	1	1	2.66667
100965	0	25	0	4	3	1	1	1	17.9	5.5	1.9	0.7	2.6	238	113.347	20	15	2038	2	1	3	0	0	0	0	0	0	18	1	2	173.923	0.511538	1	1	1.5
101733	0	25	0	5	3	0	1	1	22.6	5.6	3	0.4	1.9	199	121.966	18	13	1080	1	1	1	0	0	0	0	0	0	19	1	2	314.211	0.631579	1	1	1.58333
13281	0	26	0	4	1	0	3	2	31.8	6.1	3	0.5	2.5	268	138.289	14	9	2619	1	1	4	0	0	0	0	0	0	228	3	2	321.6	0.6	1	1	19
13541	0	26	0	4	2	1	1	1	34.19	4	1.6	0.3	2	245	117.673	19	13	1867	2	1	2	0	0	0	0	0	0	212	3	3	196	0.24	1	1	17.6667
14499	0	26	0	4	3	0	1	2	19.21	7.6	2.7	0.4	4.2	291	117.673	46	30	4344	4	4	4	0	0	0	0	0	0	223	1	2	187.071	0.257143	1	1	18.5833
14618	0	26	0	4	2	1	3	2	29.98	3.6	1.7	0.2	1.6	252	102.055	17	14	1704	1	1	2	0	0	0	0	0	0	224	3	2	267.75	0.2125	1	1	18.6667
16368	0	26	0	3	3	0	2	2	21.84	5.1	2.4	0.5	1.9	210	119.962	14	16	1377	1	2	1	0	0	0	0	0	0	218	1	3	265.263	0.631579	1	1	18.1667
17681	0	26	0	1	3	0	1	2	32.15	4.4	2.3	0.4	1.6	229	134.004	14	21	1257	1	3	1	0	0	0	0	0	0	220	3	2	329.187	0.575	1	1	18.3333
24111	0	26	0	4	3	0	1	2	22.71	5.4	2.3	0.5	2.5	321	102.055	26	12	1349	3	1	1	0	0	0	0	0	0	197	1	2	295.32	0.46	1	1	16.4167
26555	0	26	0	4	1	1	1	1	27.74	4.2	2.2	0.4	1.4	186	102.055	21	18	1771	2	2	2	0	0	0	0	0	0	199	2	2	292.286	0.628571	1	1	16.5833
28325	0	26	0	5	3	0	2	2	24.42	5.6	2.5	0.5	2.3	301	88.5294	20	15	1831	2	1	2	0	0	0	0	0	0	197	1	2	327.174	0.543478	1	1	16.4167
30752	0	26	0	3	3	0	3	2	22.25	4.6	2.5	0.4	1.5	93	102.078	26	26	2433	3	3	3	0	0	0	0	0	0	183	1	2	155	0.666667	1	1	15.25
32162	0	26	0	1	1	1	1	3	18.09	4.9	2.3	0.3	2	177	126.203	19	12	1703	2	1	2	0	0	0	0	0	0	180	1	2	203.55	0.345	1	1	15
35454	0	26	0	3	3	0	1	2	26.32	4.7	2.2	0.3	2.1	213	88.5294	24	28	2495.5	3	4	3	0	0	0	0	0	0	178	2	2	223.143	0.314286	1	1	14.8333
36532	0	26	0	3	3	0	1	2	23.56	6.9	3.5	0.5	2.8	248	102.078	21	17	2173	2	2	3	0	0	0	0	0	0	160	1	3	310	0.625	1	1	13.3333
45358	0	26	0	3	2	0	1	2	17.93	5.3	3	0.3	1.9	193	126.899	17	12	1710	1	1	2	0	0	0	0	0	0	149	1	3	304.737	0.473684	1	1	12.4167
47462	0	26	0	2	3	0	1	2	23.37	7.2	3	0.6	3.4	232	126.203	17	13	1316.5	1	1	1	0	0	0	0	0	0	135	1	2	204.706	0.529412	1	1	11.25
48749	0	26	0	4	3	0	1	2	25.72	4.6	2.1	0.3	1.8	256	133.654	23	15	1565.5	3	1	2	0	0	0	0	0	0	138	2	3	298.667	0.35	1	1	11.5
49246	0	26	0	3	2	0	3	2	23.02	7.6	3.8	0.5	3.2	246	99.072	25	22	2254.5	3	3	3	0	0	0	0	0	0	147	1	2	292.125	0.59375	1	1	12.25
51710	0	26	0	3	3	0	1	3	21	5.5	2.4	0.5	2.4	228	103.635	19	24	1797	2	3	2	0	0	0	0	0	0	115	1	2	228	0.5	1	1	9.58333
53135	0	26	0	3	3	0	1	2	22.66	3.8	1.8	0.3	1.6	232	112.159	17	15	1426	1	1	1	0	0	0	0	0	0	109	1	3	261	0.3375	1	1	9.08333
53793	0	26	0	5	3	1	2	2	22.79	6.2	3.2	0.4	2.5	170	108.616	21	19	1946.5	2	2	2	0	0	0	0	0	0	118	1	2	217.6	0.512	1	1	9.83333
55590	0	26	0	2	3	0	1	2	19.98	6.6	3.1	0.5	2.6	160	121.113	19	21	2195.5	2	3	3	0	0	0	0	0	0	120	1	2	190.769	0.596154	1	1	10
57147	0	26	0	4	2	0	3	2	33.8	7.8	3.8	0.5	3.1	225	109.356	20	14	2132.5	2	1	3	1	0	0	0	0	0	112	3	2	275.806	0.612903	1	1	9.33333
57650	0	26	0	5	3	0	1	1	26.29	6.9	3.6	0.4	2.7	197	106.901	25	17	1521.5	3	2	2	0	0	0	0	0	0	111	2	3	262.667	0.533333	1	1	9.25
58866	0	26	0	4	2	0	3	2	26.14	5.1	2.2	0.5	2.3	175	144.698	21	22	1303	2	3	1	0	0	0	0	0	0	118	2	2	167.391	0.478261	1	1	9.83333
59108	0	26	0	4	2	1	1	2	35.24	7.6	3.5	0.6	3.4	259	129.294	28	28	2815	4	4	4	0	0	0	0	0	0	119	3	2	266.618	0.617647	1	1	9.91667
62690	0	26	0	4	3	0	3	2	35.4	5.1	2	0.4	2.4	197	125.21	25	21	2846	3	3	4	0	0	0	0	0	0	98	3	3	164.167	0.333333	1	1	8.16667
64391	0	26	0	2	3	0	1	2	21.7	4.6	2.4	0.3	1.8	184	103.635	22	15	2776.5	3	1	4	0	0	0	0	0	0	90	1	3	245.333	0.4	1	1	7.5
66111	0	26	0	4	3	0	1	2	24.2	4.1	2.3	0.3	1.4	184	142.424	18	15	2535	1	1	3	0	0	0	0	0	0	95	1	2	302.286	0.492857	1	1	7.91667
66418	0	26	0	5	3	0	1	1	21.7	4.7	1.6	0.5	2.5	201	128.349	27	21	1937	4	3	2	0	0	0	0	0	0	90	1	2	128.64	0.32	1	1	7.5
71113	0	26	0	5	3	0	1	1	21	7.4	3.7	0.3	2.9	235	97.6372	21	14	1830	2	1	2	0	0	0	0	0	0	93	1	2	299.828	0.382759	1	1	7.75
76514	0	26	0	5	3	0	1	2	20.4	4.2	2.1	0.2	1.8	218	117.931	20	15	1397	2	1	1	0	0	0	0	0	0	64	1	3	254.333	0.233333	1	1	5.33333
77907	0	26	0	4	3	0	1	2	24.4	6.6	3	0.6	2.8	197	135.948	26	23	1121	3	3	1	0	0	0	0	0	0	76	1	3	211.071	0.642857	1	1	6.33333
78044	0	26	0	4	1	0	2	3	20.1	4.8	1.6	0.5	2.5	228	159.926	26	26	2004	3	3	3	0	0	0	0	0	0	62	1	2	145.92	0.32	1	1	5.16667
80000	0	26	0	4	3	1	3	3	20.1	4.4	1.6	0.4	2.3	198	133.654	20	11	2191	2	1	3	0	0	0	0	0	0	79	1	3	137.739	0.278261	1	1	6.58333
80448	0	26	0	5	3	0	1	2	21.3	8	3.9	0.5	3.4	241	97.6372	17	20	3077	1	2	4	0	0	0	0	0	0	72	1	2	276.441	0.573529	1	1	6
81428	0	26	0	4	3	0	1	1	18.9	3.8	1.4	0.5	1.8	283	96.8223	12	8	2447	1	1	3	0	0	0	0	0	0	60	1	1	220.111	0.388889	1	1	5
82357	0	26	0	4	2	0	1	1	25.5	5.1	2.4	0.4	2	223	145.484	18	16	1444.5	1	2	1	0	0	0	0	0	0	80	2	1	267.6	0.48	1	1	6.66667
83415	0	26	0	5	2	0	1	2	19.9	5.3	2.1	0.3	2.5	190	119.962	24	15	1504	3	1	2	0	0	0	0	0	0	64	1	3	159.6	0.252	1	1	5.33333
85264	0	26	0	3	3	0	1	3	21.1	4	1.5	0.5	1.8	177	72.6431	28	19	1835	4	2	2	0	0	0	0	0	0	39	1	1	147.5	0.416667	1	1	3.25
91106	0	26	0	4	3	1	1	2	20.8	6.5	3	0.5	2.8	195	125.21	14	14	1550.5	1	1	2	0	0	0	0	0	0	41	1	1	208.929	0.535714	1	1	3.41667
91174	0	26	0	2	3	0	1	2	18.7	4.4	2.1	0.3	1.9	180	124.194	40	44	2667.5	4	4	4	0	0	0	0	0	0	47	1	2	198.947	0.331579	1	1	3.91667
92037	0	26	0	4	3	0	1	2	28.6	4	1.2	0.8	1.7	253	112.554	17	12	1539	1	1	2	0	0	0	0	0	0	53	2	1	178.588	0.564706	1	1	4.41667
92226	0	26	0	3	3	0	1	2	27.5	5.1	2.7	0.4	1.8	223	115.94	20	13	2194	2	1	3	0	0	0	0	0	0	59	2	3	334.5	0.6	1	1	4.91667
94463	0	26	0	4	2	0	3	1	42.6	4.6	1.7	0.3	2.4	225	117.673	13	10	1807.5	1	1	2	0	0	0	0	0	0	20	3	3	159.375	0.2125	1	1	1.66667
97174	0	26	0	5	3	0	1	2	21.9	3.8	1.8	0.5	1.4	192	119.962	21	16	2770	2	2	4	0	0	0	0	0	0	35	1	2	246.857	0.642857	1	1	2.91667
97257	0	26	0	1	2	0	1	1	41	5.9	2.3	0.5	3	260	90.9705	21	16	1504	2	2	2	0	0	0	0	0	0	14	3	2	199.333	0.383333	1	1	1.16667
99005	0	26	0	4	2	0	1	1	38.3	9.6	4.1	0.6	4.7	281	115.927	22	20	3093	3	2	4	0	0	0	0	0	0	18	3	3	245.128	0.523404	1	1	1.5
101164	0	26	0	5	3	0	1	2	20.4	7.1	3.6	0.5	2.9	200	126.899	16	15	1078.5	1	1	1	0	0	0	0	0	0	28	1	3	248.276	0.62069	1	1	2.33333
102272	0	26	0	3	3	0	1	2	25.9	5.2	1.8	0.5	2.8	251	97.6372	20	19	2516.5	2	2	3	0	0	0	0	0	0	29	2	3	161.357	0.321429	1	1	2.41667
102383	0	26	0	1	2	1	1	2	24.6	4.5	1.9	0.3	2.2	313	124.847	18	11	1615.5	1	1	2	0	0	0	0	0	0	30	1	1	270.318	0.259091	1	1	2.5
3640	0	27	0	4	2	0	1	2	26.3	6.3	2.8	0.6	2.7	249	116.889	27	23	1825.83	4	3	2	0	0	0	0	0	0	238	2	3	258.222	0.622222	1	1	19.8333
5431	0	27	0	2	3	0	3	2	24.12	4.8	1.9	0.4	2.1	218	143.15	32	42	1552.86	4	4	2	0	0	0	0	0	0	247	1	2	197.238	0.361905	1	1	20.5833
5801	0	27	0	4	3	0	1	2	24.97	4.8	2	0.4	2.2	255	153.396	74	21	1628.25	4	3	2	0	0	0	0	0	0	240	2	1	231.818	0.363636	1	1	20
15187	0	27	0	4	3	0	1	1	39.53	5.7	2.2	0.4	2.6	240	116.849	16	15	1104	1	1	1	0	0	0	0	0	0	227	3	3	203.077	0.338462	1	1	18.9167
16216	0	27	0	3	3	0	1	2	25.89	4.1	1.8	0.4	1.8	193	87.9096	27	38	1743	4	4	2	0	0	0	0	0	0	216	2	3	193	0.4	1	1	18
17815	0	27	0	3	3	0	1	2	31.67	5.8	2.9	0.3	2.4	269	101.363	22	20	3210	3	2	4	0	0	0	0	0	0	213	3	2	325.042	0.3625	1	1	17.75
18513	0	27	0	4	2	0	1	1	18.34	3.5	1.7	0.3	1.4	211	144.465	13	13	1545	1	1	2	0	0	0	0	0	0	217	1	2	256.214	0.364286	1	1	18.0833
31793	0	27	0	1	1	1	1	2	27.14	4.7	2.6	0.4	1.7	209	125.319	20	18	756.5	2	2	1	0	0	0	0	0	0	170	2	1	319.647	0.611765	1	1	14.1667
34132	0	27	0	1	3	0	1	1	32.7	6.4	2.9	0.5	2.9	276	101.363	18	20	2017	1	2	3	0	0	0	0	0	0	169	3	2	276	0.5	1	1	14.0833
36062	0	27	0	4	3	0	1	2	27.51	5.5	2	0.4	3	259	101.34	19	17	438	2	2	1	0	0	0	0	0	0	163	2	3	172.667	0.266667	1	1	13.5833
39681	0	27	0	1	2	0	1	1	30.11	6.5	2.8	0.5	2.9	231	125.319	19	21	1867.5	2	3	2	0	0	0	0	0	0	180	3	2	223.034	0.482759	1	1	15
41386	0	27	0	1	2	0	1	2	23.4	6.1	3	0.5	2.4	232	119.122	27	28	1818.5	4	4	2	0	0	0	0	0	0	180	1	1	290	0.625	1	1	15
42467	0	27	0	3	3	0	1	2	27.67	5.1	2.5	0.3	2.1	249	126.726	17	18	1230.5	1	2	1	0	0	0	0	0	0	142	2	2	296.429	0.357143	1	1	11.8333
48012	0	27	0	3	1	1	3	1	31.59	6.2	3.2	0.4	2.1	185	98.3785	23	16	2028	3	2	3	0	0	0	0	0	0	148	3	2	281.905	0.609524	1	1	12.3333
51843	0	27	0	2	3	0	1	2	22.93	5.6	2.6	0.4	2.4	215	120.85	20	15	2094	2	1	3	0	0	0	0	0	0	113	1	3	232.917	0.433333	1	1	9.41667
53351	0	27	0	3	3	0	2	2	25.69	5.1	1.8	0.5	2.7	233	109.589	27	17	1743	4	2	2	0	0	0	0	0	0	124	2	3	155.333	0.333333	1	1	10.3333
53412	0	27	0	4	1	1	1	1	21.93	3.4	1.2	0.3	1.8	171	130.533	19	15	1604.5	2	1	2	0	0	0	0	0	0	124	1	3	114	0.2	1	1	10.3333
53853	0	27	0	4	3	0	1	2	21.98	4.5	1.9	0.3	2.1	244	137.321	18	15	1173.5	1	1	1	0	0	0	0	0	0	122	1	2	220.762	0.271429	1	1	10.1667
56047	0	27	0	3	1	0	3	2	24.88	4.6	2.1	0.4	2	194	130.542	17	14	1195.5	1	1	1	0	0	0	0	0	0	128	1	2	203.7	0.42	1	1	10.6667
56389	0	27	0	3	3	0	1	2	24.34	7.1	3.5	0.5	3	248	102.909	14	14	2697	1	1	4	0	0	0	0	0	0	133	1	1	289.333	0.583333	1	1	11.0833
56501	0	27	0	1	3	0	1	2	23.84	6.4	3.1	0.5	2.6	201	109.589	21	18	1560.5	2	2	2	0	0	0	0	0	0	118	1	1	239.654	0.596154	1	1	9.83333
56563	0	27	0	3	3	0	1	2	20.94	4.1	1.7	0.4	1.9	143	111.374	20	20	1669.5	2	2	2	0	0	0	0	0	0	130	1	2	127.947	0.357895	1	1	10.8333
56592	0	27	0	4	3	0	1	1	18.12	5.6	2.3	0.5	2.4	211	118.632	17	12	1729	1	1	2	0	0	0	0	0	0	128	1	1	202.208	0.479167	1	1	10.6667
56643	0	27	0	4	2	1	3	3	28.14	4.8	1.8	0.5	2.3	228	132.718	22	14	2463.5	3	1	3	0	0	0	0	0	0	114	2	3	178.435	0.391304	1	1	9.5
62118	0	27	0	4	2	0	1	2	25.85	2.7	1.1	0.2	1.3	367	141.427	16	14	1323.5	1	1	1	0	0	0	0	0	0	116	2	1	310.538	0.169231	1	1	9.66667
62635	0	27	0	5	3	0	1	2	26.1	5.7	2.8	0.4	2.4	256	121.453	32	29	1688.5	4	4	2	0	0	0	0	0	0	94	2	3	298.667	0.466667	1	1	7.83333
63595	0	27	0	5	2	0	1	2	18.6	6.3	3.4	0.4	2.3	189	98.3785	23	13	2574	3	1	3	0	0	0	0	0	0	86	1	3	279.391	0.591304	1	1	7.16667
66249	0	27	0	5	3	0	1	2	19.1	6.6	2.6	0.5	3	210	119.685	15	11	1583	1	1	2	0	0	0	0	0	0	90	1	3	182	0.433333	1	1	7.5
66954	0	27	0	3	3	0	1	2	24.5	4.9	1.4	0.6	2.7	241	106.153	19	12	1702.5	2	1	2	0	0	0	0	0	0	85	1	2	124.963	0.311111	1	1	7.08333
67087	0	27	0	4	3	1	1	2	27.1	7.5	3.3	0.5	3.4	228	141.427	22	19	1664.5	3	2	2	0	0	0	0	0	0	91	2	2	221.294	0.485294	1	1	7.58333
68913	0	27	0	4	1	1	1	3	29.6	6.3	2.7	0.3	3	297	88.1577	27	22	3424	4	3	4	0	0	0	0	0	0	109	2	2	267.3	0.27	1	1	9.08333
68945	0	27	0	4	2	1	1	2	39.1	7.9	4.5	0.3	2.9	201	113.409	18	16	961	1	2	1	0	0	0	0	0	0	98	3	3	311.897	0.465517	1	1	8.16667
71717	0	27	0	4	1	0	3	2	38.8	4.4	2.2	0.3	1.8	173	140.711	18	17	1632.5	1	2	2	0	0	0	0	0	0	104	3	1	211.444	0.366667	1	1	8.66667
75224	0	27	0	4	1	0	1	1	30	6.4	2.9	0.4	2.8	176	102.712	16	14	1826.5	1	1	2	0	0	0	0	0	0	76	3	2	182.286	0.414286	1	1	6.33333
80251	0	27	0	4	2	0	1	1	25.7	4.3	1.7	0.3	2.1	368	137.321	30	25	1114.5	4	3	1	1	0	0	0	0	0	76	2	3	297.905	0.242857	1	1	6.33333
82750	0	27	0	5	3	0	1	1	23.2	5.6	3.3	0.3	1.9	175	122.062	16	12	1700	1	1	2	0	0	0	0	0	0	85	1	2	303.947	0.521053	1	1	7.08333
90532	0	27	0	4	3	0	1	1	22.1	4.9	2.3	0.4	2.1	224	118.632	17	10	2495	1	1	3	0	0	0	0	0	0	44	1	3	245.333	0.438095	1	1	3.66667
90742	0	27	0	5	3	0	1	1	17.9	3.8	1.7	0.3	1.7	212	94.1994	19	14	1545.5	2	1	2	0	0	0	0	0	0	43	1	2	212	0.3	1	1	3.58333
90804	0	27	0	4	3	0	1	2	42.6	6.1	2.4	0.5	3.1	207	111.766	18	15	2613	1	1	4	0	0	0	0	0	0	47	3	2	160.258	0.387097	1	1	3.91667
92741	0	27	0	5	3	0	1	2	22.1	4.3	2.2	0.3	1.6	172	122.683	19	13	1528	2	1	2	0	0	0	0	0	0	44	1	3	236.5	0.4125	1	1	3.66667
93161	0	27	0	5	3	0	1	2	20.9	5.3	2.3	0.3	2.5	201	126.726	24	25	2098	3	3	3	0	0	0	0	0	0	52	1	1	184.92	0.276	1	1	4.33333
95850	0	27	0	4	3	0	1	2	40.4	4.7	1.8	0.4	2.4	337	122.371	19	15	2010	2	1	3	0	0	0	0	0	0	16	3	3	252.75	0.3	1	1	1.33333
97278	0	27	0	4	3	1	2	2	31.9	6.4	2.8	0.4	3.1	289	120.485	15	11	2202	1	1	3	0	0	0	0	0	0	17	3	1	261.032	0.36129	1	1	1.41667
98698	0	27	0	5	3	0	1	2	20.7	7	3.5	0.5	3	283	92.8827	17	10	2332.5	1	1	3	0	0	0	0	0	0	33	1	3	330.167	0.583333	1	1	2.75
100032	0	27	0	5	3	0	1	2	20.6	4.9	2.1	0.6	2.2	248	122.683	20	16	1354	2	2	1	0	0	0	0	0	0	33	1	2	236.727	0.572727	1	1	2.75
2859	0	28	0	3	3	0	3	2	34.02	6.9	3.5	0.5	2.7	257	124.473	24	42	1912.87	3	4	2	0	0	0	0	0	0	241	3	2	333.148	0.648148	1	1	20.0833
3645	0	28	0	4	3	0	1	2	34.23	5.1	2.7	0.3	1.9	222	143.49	20	23	1942.12	2	3	2	0	0	0	0	0	0	240	3	2	315.474	0.426316	1	1	20
4491	0	28	0	4	1	1	3	2	30.39	5.1	2.1	0.4	2.4	253	143.49	15	9	1206.24	1	1	1	0	0	0	0	0	0	242	3	2	221.375	0.35	1	1	20.1667
5559	0	28	0	4	1	0	2	2	20.84	7.3	3.6	0.5	3.1	189	136.346	23	23	5541.6	3	3	4	1	0	0	0	0	0	237	1	1	219.484	0.580645	1	1	19.75
7107	0	28	0	3	3	0	1	2	26.29	2.7	0.3	0.6	1.7	226	118.276	32	16	3498.43	4	2	4	0	0	0	0	0	0	237	2	3	39.8824	0.105882	1	1	19.75
8651	0	28	0	3	3	0	1	1	29.79	4.1	2.3	0.3	1.2	162	118.276	20	19	1555	2	2	2	0	0	0	0	0	0	237	2	1	310.5	0.575	1	1	19.75
9024	0	28	0	4	3	0	1	1	23.88	4.4	1.8	0.3	2.2	330	116.071	14	8	1441.09	1	1	1	0	0	0	0	0	0	245	1	3	270	0.245455	1	1	20.4167
12701	0	28	0	4	3	0	1	2	30.47	6.1	2.5	0.3	3.1	254	136.36	25	21	3404	3	3	4	0	0	0	0	0	0	226	3	3	204.839	0.241935	1	1	18.8333
12903	0	28	0	3	3	0	1	2	22.58	8.1	3.9	0.6	3.5	237	87.2943	25	18	2761	3	2	4	0	0	0	0	0	0	210	1	3	264.086	0.668571	1	1	17.5
24962	0	28	0	3	3	0	3	2	16.54	5.7	2.9	0.4	2	222	118.288	16	13	2438	1	1	3	0	0	0	0	0	0	182	1	2	321.9	0.58	1	1	15.1667
28352	0	28	0	4	2	1	1	2	21.83	5.4	2.6	0.3	2.4	168	116.031	20	19	3926	2	2	4	0	0	0	0	0	0	180	1	3	182	0.325	1	1	15
32791	0	28	0	3	3	0	1	2	27.14	9.8	4.5	0.5	4.6	341	100.654	26	35	3119	3	4	4	0	1	0	0	0	0	165	2	2	333.587	0.48913	1	1	13.75
33309	0	28	0	4	3	0	1	2	18.17	3.1	1.5	0.3	1.2	139	100.631	23	16	1872	3	2	2	0	0	0	0	0	0	159	1	2	173.75	0.375	1	1	13.25
34919	0	28	0	4	1	1	3	3	24.49	4.2	1.9	0.3	1.9	245	100.631	21	15	3137	2	1	4	0	0	0	0	0	0	163	1	3	245	0.3	1	1	13.5833
43037	0	28	0	4	2	1	1	2	32.55	4.2	1.6	0.4	2.1	233	86.4971	21	12	2300	2	1	3	0	0	0	0	0	0	149	3	1	177.524	0.304762	1	1	12.4167
44903	0	28	0	4	3	0	3	2	37.37	6.1	2.4	0.4	2.8	311	131.789	16	14	2312	1	1	3	0	0	0	0	0	0	139	3	2	266.571	0.342857	1	1	11.5833
46671	0	28	0	4	2	1	3	2	27.34	5.5	2.1	0.4	2.7	241	125.447	17	11	1985	1	1	3	0	0	0	0	0	0	142	2	3	187.444	0.311111	1	1	11.8333
48488	0	28	0	2	1	1	3	2	26.67	8.8	4.1	0.4	4	221	125.839	21	26	1000.5	2	3	1	0	0	0	0	0	0	138	2	3	226.525	0.41	1	1	11.5
51731	0	28	0	4	2	1	1	2	46.69	6.3	2.5	0.5	3.3	312	134.052	29	21	3394	4	3	4	0	0	0	0	0	0	114	3	1	236.364	0.378788	1	1	9.5
52190	0	28	0	1	3	1	1	2	32.1	8.4	3.7	0.6	3.6	185	134.85	21	13	1234.5	2	1	1	1	0	0	0	0	0	116	3	3	190.139	0.616667	1	1	9.66667
52696	0	28	0	3	2	0	3	2	32.13	3.8	1.8	0.3	1.6	247	97.6899	20	36	1615	2	4	2	1	0	0	0	0	0	114	3	2	277.875	0.3375	1	1	9.5
54309	0	28	0	1	1	0	1	1	27.08	7.1	3.4	0.4	3.1	241	123.77	26	38	2808	3	4	4	0	0	0	0	0	0	123	2	2	264.323	0.43871	1	1	10.25
55156	0	28	0	4	3	1	1	2	33	5.5	2.1	0.3	2.9	340	110.984	21	15	1236.5	2	1	1	0	0	0	0	0	0	131	3	3	246.207	0.217241	1	1	10.9167
57645	0	28	0	1	1	1	1	2	26.15	3.5	1.9	0.3	1.2	205	125.839	19	22	3009.5	2	3	4	0	0	0	0	0	0	116	2	1	324.583	0.475	1	1	9.66667
59545	0	28	0	4	3	1	2	1	29.2	5.2	2.2	0.4	2.4	198	106.324	22	16	1987	3	2	3	0	0	0	0	0	0	131	2	2	181.5	0.366667	1	1	10.9167
59913	0	28	0	3	3	0	2	2	21.67	3.4	1.5	0.2	1.4	201	118.847	20	12	1437	2	1	1	0	0	0	0	0	0	112	1	3	215.357	0.214286	1	1	9.33333
60536	0	28	0	4	2	0	1	2	28.88	6	2.3	0.5	2.9	321	125.447	28	18	1831.5	4	2	2	0	0	0	0	0	0	128	2	1	254.586	0.396552	1	1	10.6667
67551	0	28	0	4	3	0	1	1	30.6	6.9	3.3	0.2	3.3	214	140.437	42	42	888.5	4	4	1	0	1	0	0	0	0	103	3	1	214	0.2	1	1	8.58333
69178	0	28	0	5	3	1	1	2	18.7	5.1	2.9	0.3	1.8	169	102.189	32	17	1354.5	4	2	1	0	0	0	0	0	0	86	1	3	272.278	0.483333	1	1	7.16667
70052	0	28	0	5	3	0	1	2	17.9	4.4	1.5	0.2	2.4	251	122.462	20	14	914.5	2	1	1	0	0	0	0	0	0	87	1	2	156.875	0.125	1	1	7.25
71495	0	28	0	2	2	0	3	2	29.4	6.1	2.6	0.4	2.9	177	123.77	23	18	2109	3	2	3	0	0	0	0	0	0	97	2	3	158.69	0.358621	1	1	8.08333
74124	0	28	0	2	3	0	1	2	23	4.6	2.4	0.3	1.9	243	110.594	18	12	1601	1	1	2	0	0	0	0	0	0	65	1	2	306.947	0.378947	1	1	5.41667
76269	0	28	0	3	3	0	1	2	21.8	5.6	2.8	0.4	2.2	175	86.141	21	14	889.5	2	1	1	0	0	0	0	0	0	83	1	2	222.727	0.509091	1	1	6.91667
78896	0	28	0	4	1	1	3	1	35.4	5.3	2.1	0.5	2.6	305	137.004	25	27	1557	3	3	2	0	0	0	0	0	0	80	3	2	246.346	0.403846	1	1	6.66667
80217	0	28	0	4	3	1	1	2	45.3	7.4	3.1	0.6	3.3	242	121.514	17	13	869	1	1	1	0	0	0	0	0	0	71	3	3	227.333	0.563636	1	1	5.91667
81168	0	28	0	5	3	0	1	3	19	3.3	1.7	0.2	1.3	256	118.288	21	18	1321	2	2	1	0	0	0	0	0	0	71	1	2	334.769	0.261538	1	1	5.91667
82002	0	28	0	3	3	0	3	3	27	7	2.5	0.7	2.7	211	107.101	32	27	3601.5	4	3	4	0	0	0	0	0	0	64	2	2	195.37	0.648148	1	1	5.33333
82780	0	28	0	5	2	0	1	2	31.9	5.9	1.9	0.4	3.3	221	121.208	15	14	2012	1	1	3	0	0	0	0	0	0	75	3	2	127.242	0.230303	1	1	6.25
84137	0	28	0	5	3	0	1	2	19.5	4.7	2.3	0.3	1.9	244	133.924	19	16	2153.5	2	2	3	0	0	0	0	0	0	61	1	3	295.368	0.363158	1	1	5.08333
84347	0	28	0	3	3	0	1	1	27.8	5.1	2.4	0.3	2	248	125.839	19	13	1776.5	2	1	2	0	0	0	0	0	0	58	2	3	297.6	0.36	1	1	4.83333
88216	0	28	0	4	1	1	3	2	39.6	6.3	2.5	0.4	3.2	169	145.065	19	14	1493.5	2	1	2	0	0	0	0	0	0	59	3	3	132.031	0.3125	1	1	4.91667
88608	0	28	0	4	1	1	1	1	20.9	5.9	2.6	0.6	2.7	163	96.7225	18	13	1381.5	1	1	1	0	0	0	0	0	0	52	1	2	156.963	0.577778	1	1	4.33333
90516	0	28	0	2	2	0	1	3	29.1	5.1	2.6	0.5	2	226	129.628	20	15	2530.5	2	1	3	0	0	0	0	0	0	47	2	3	293.8	0.65	1	1	3.91667
91687	0	28	0	4	1	1	1	1	26.5	4.6	2	0.3	2.2	139	138.338	26	28	3112.5	3	4	4	0	0	0	0	0	0	40	2	1	126.364	0.272727	1	1	3.33333
93115	0	28	0	1	1	1	1	1	29.3	5.5	2.2	0.4	2.8	116	118.288	22	20	921	3	2	1	0	0	0	0	0	0	38	2	3	91.1429	0.314286	1	1	3.16667
93606	0	28	0	3	3	0	1	2	21.4	3.2	1.5	0.3	1.4	108	87.2943	43	32	1005	4	4	1	0	0	0	0	0	0	45	1	3	115.714	0.321429	1	1	3.75
95543	0	28	0	5	3	0	1	1	24.2	7.3	3.6	0.4	3	235	129.628	13	10	2226	1	1	3	0	0	0	0	0	0	28	1	2	282	0.48	1	1	2.33333
97078	0	28	0	4	3	1	1	3	19.1	4.8	1.9	0.5	2.1	241	119.642	16	13	1210	1	1	1	0	0	0	0	0	0	26	1	3	218.048	0.452381	1	1	2.16667
100254	0	28	0	4	3	0	1	1	25.1	3.5	1.3	0.2	1.9	162	123.463	20	12	1053.5	2	1	1	0	0	0	0	0	0	19	2	3	110.842	0.136842	1	1	1.58333
100896	0	28	0	3	1	1	1	2	37.1	7.6	3.3	0.5	3.7	170	123.105	22	35	1691	3	4	2	1	0	0	0	0	0	17	3	3	151.622	0.445946	1	1	1.41667
101166	0	28	0	3	3	0	1	2	18.4	5.3	2.2	0.5	2.1	203	119.423	17	14	2031	1	1	3	0	0	0	0	0	0	18	1	2	212.667	0.52381	1	1	1.5
102324	0	28	0	1	3	0	1	2	28.9	8	4.2	0.4	3.2	183	99.1599	15	12	2494	1	1	3	0	0	0	0	0	0	32	2	3	240.188	0.525	1	1	2.66667
102360	0	28	0	4	3	0	1	2	39.2	4.7	1.7	0.4	2.5	282	109.378	15	8	1439	1	1	1	0	0	0	0	0	0	30	3	3	191.76	0.272	1	1	2.5
1500	0	29	0	4	3	1	1	2	25.46	6.1	3.3	0.4	2.2	164	115.258	17	20	1480.57	1	2	2	0	0	0	0	0	0	242	2	2	246	0.6	1	1	20.1667
2054	0	29	0	4	3	0	1	2	33.75	4.3	1.5	0.4	2.1	408	142.485	18	19	1905.44	1	2	2	0	0	0	0	0	0	230	3	1	291.429	0.285714	1	1	19.1667
4961	0	29	0	1	3	0	1	2	25.42	6	2.7	0.4	2.8	247	117.448	18	11	2139.61	1	1	3	0	0	0	0	0	0	230	2	2	238.179	0.385714	1	1	19.1667
5330	0	29	0	5	1	0	1	1	22.78	5.5	2.9	0.4	1.9	207	123.602	26	27	812.13	3	3	1	0	0	0	0	0	0	240	1	2	315.947	0.610526	1	1	20
5465	0	29	0	3	2	0	2	1	21.76	5.5	2.7	0.4	2.3	274	117.448	34	25	2141.85	4	3	3	0	0	0	0	0	0	231	1	2	321.652	0.469565	1	1	19.25
5768	0	29	0	1	1	1	1	1	34.93	7.1	3.8	0.4	2.5	212	141.153	17	18	1673.88	1	2	2	0	1	0	0	0	0	246	3	1	322.24	0.608	1	1	20.5
8616	0	29	0	2	1	0	1	1	23.27	5.1	2.3	0.5	2.3	228	123.602	27	36	1537.12	4	4	2	0	0	0	0	0	0	246	1	1	228	0.5	1	1	20.5
9539	0	29	0	4	3	0	1	2	25.38	5.6	2.8	0.3	2.4	244	142.485	20	16	1703.13	2	2	2	0	0	0	0	0	0	235	2	3	284.667	0.35	1	1	19.5833
10376	0	29	0	3	3	0	1	2	26.91	6.2	3	0.5	2.5	222	86.6832	18	17	2306	1	2	3	0	0	0	0	0	0	210	2	3	266.4	0.6	1	1	17.5
10664	0	29	0	4	2	0	1	2	29.19	5.5	2	0.6	2.8	370	115.219	18	12	1140	1	1	1	0	0	0	0	0	0	211	2	1	264.286	0.428571	1	1	17.5833
12784	0	29	0	1	2	1	1	1	46.31	6.2	2.4	0.4	3.3	261	123.571	17	15	1285	1	1	1	0	0	0	0	0	0	219	3	1	189.818	0.290909	1	1	18.25
19310	0	29	0	4	2	1	1	1	28.16	5.8	2.4	0.4	2.8	306	115.219	20	12	1557.09	2	1	2	0	0	0	0	0	0	206	2	1	262.286	0.342857	1	1	17.1667
20634	0	29	0	1	1	0	1	2	28.16	5.6	2.8	0.3	2.2	220	123.571	18	20	1328	1	2	1	0	0	0	0	0	0	209	2	2	280	0.381818	1	1	17.4167
22392	0	29	0	5	3	0	1	1	21.35	5.6	3	0.4	2.1	179	123.571	20	16	1681.5	2	2	2	0	0	0	0	0	0	201	1	2	255.714	0.571429	1	1	16.75
29350	0	29	0	3	3	0	1	2	27.01	5.1	2.6	0.4	2	170	117.46	23	20	1850.5	3	2	2	0	0	0	0	0	0	185	2	2	221	0.52	1	1	15.4167
31874	0	29	0	1	1	0	1	2	23.57	6.3	2.8	0.4	3	183	123.571	29	33	3101.5	4	4	4	0	0	0	0	0	0	170	1	2	170.8	0.373333	1	1	14.1667
32596	0	29	0	4	1	0	1	1	34.52	4.5	2.2	0.3	1.8	170	135.405	21	22	1905	2	3	2	0	0	0	0	0	0	176	3	1	207.778	0.366667	1	1	14.6667
32904	0	29	0	4	3	0	1	2	33.61	5.3	2.3	0.3	2.4	333	118.804	18	11	956.5	1	1	1	0	0	0	0	0	0	159	3	2	319.125	0.2875	1	1	13.25
34869	0	29	0	4	3	1	1	1	30.71	4.5	1.9	0.4	2	219	99.9265	29	33	1472	4	4	1	1	0	0	0	0	0	170	3	2	208.05	0.38	1	1	14.1667
35127	0	29	0	4	3	0	1	2	30.55	6.4	2.5	0.5	3.3	371	99.9265	25	23	3207.5	3	3	4	0	0	0	0	0	0	177	3	2	281.061	0.378788	1	1	14.75
38898	0	29	0	4	3	0	1	1	32.64	7.6	2.8	0.8	3.9	257	99.9265	18	19	2973	1	2	4	0	0	0	0	0	0	160	3	2	184.513	0.574359	1	1	13.3333
41020	0	29	0	4	3	0	1	1	25.04	5.3	2.2	0.4	2.4	313	135.405	22	16	1756	3	2	2	0	0	0	0	0	0	173	2	2	286.917	0.366667	1	1	14.4167
44128	0	29	0	4	1	0	1	1	21.68	4	1.9	0.3	1.7	285	130.866	14	13	964	1	1	1	0	0	0	0	0	0	154	1	1	318.529	0.335294	1	1	12.8333
44473	0	29	0	4	3	0	1	2	18.28	4.9	1.5	0.4	2.6	337	147.47	23	18	1275.5	3	2	1	0	0	0	0	0	0	152	1	2	194.423	0.230769	1	1	12.6667
47085	0	29	0	3	3	0	1	2	21.72	4.6	2	0.5	2.1	197	108.06	22	17	2032.5	3	2	3	0	0	0	0	0	0	157	1	1	187.619	0.47619	1	1	13.0833
47205	0	29	0	4	2	1	1	1	26.96	4.9	2.1	0.4	2.2	102	140.92	26	25	2128.5	3	3	3	0	0	0	0	0	0	139	2	3	97.3636	0.381818	1	1	11.5833
47711	0	29	0	3	3	0	1	2	35.98	5	2.1	0.5	2.1	250	97.006	26	17	2030.5	3	2	3	0	0	0	0	0	0	138	3	3	250	0.5	1	1	11.5
51244	0	29	0	1	2	1	1	1	31.7	5.1	2.5	0.4	2.1	224	128.72	15	17	1630	1	2	2	0	0	0	0	0	0	135	3	2	266.667	0.47619	1	1	11.25
54996	0	29	0	1	1	1	1	2	22.07	6.6	2.1	0.4	3.9	197	127.159	21	23	934.5	2	3	1	1	0	0	0	0	0	131	1	3	106.077	0.215385	1	1	10.9167
55015	0	29	0	3	2	0	3	2	20.34	5.7	2.4	0.6	2.4	250	117.46	29	27	1781.5	4	3	2	0	0	0	0	0	0	129	1	2	250	0.6	1	1	10.75
64026	0	29	0	4	3	0	1	2	28.4	4.7	1.9	0.3	2.2	292	144.872	18	9	2034	1	1	3	0	0	0	0	0	0	87	2	1	252.182	0.259091	1	1	7.25
65022	0	29	0	5	3	0	1	2	21.7	3.2	1.5	0.2	1.2	182	111.654	27	20	1817	4	2	2	0	0	0	0	0	0	85	1	3	227.5	0.25	1	1	7.08333
65464	0	29	0	4	3	0	1	2	30	3.7	1.8	0.2	1.6	195	116.976	17	13	1674	1	1	2	0	0	0	0	0	0	98	3	2	219.375	0.225	1	1	8.16667
65635	0	29	0	4	2	1	1	1	30.8	4.4	1.9	0.4	1.9	318	145.724	16	13	1776.5	1	1	2	0	0	0	0	0	0	87	3	2	318	0.4	1	1	7.25
67059	0	29	0	3	3	1	3	2	29.8	6.9	3.4	0.5	2.7	167	126.411	19	16	2908	2	2	4	0	0	0	0	0	0	91	2	3	210.296	0.62963	1	1	7.58333
67089	0	29	0	4	3	0	1	2	39.7	4.2	1.9	0.2	2	257	94.8032	16	13	1490	1	1	2	0	0	0	0	0	0	103	3	2	244.15	0.19	1	1	8.58333
67622	0	29	0	4	2	1	1	2	37.3	5.4	1.9	0.3	2.8	182	98.6064	19	15	1266.5	2	1	1	0	0	0	0	0	0	97	3	3	123.5	0.203571	1	1	8.08333
67775	0	29	0	3	2	0	1	1	23.9	4.9	2.4	0.4	2.1	198	113.523	24	21	2499	3	3	3	0	0	0	0	0	0	88	1	3	226.286	0.457143	1	1	7.33333
69245	0	29	0	4	3	0	1	2	31.2	4.4	1.6	0.6	2.1	275	120.664	25	15	2081.5	3	1	3	0	0	0	0	0	0	106	3	2	209.524	0.457143	1	1	8.83333
69534	0	29	0	4	3	0	1	2	31	4.1	1.7	0.4	2	176	116.976	21	14	2692	2	1	4	0	0	0	0	0	0	100	3	1	149.6	0.34	1	1	8.33333
70663	0	29	0	4	3	0	1	1	24.9	3	1	0.3	1.7	133	115.219	42	39	2282	4	4	3	0	0	0	0	0	0	97	1	3	78.2353	0.176471	1	1	8.08333
70921	0	29	0	5	3	0	3	2	19.6	4.7	2.4	0.3	1.9	139	121.605	15	16	1584.5	1	2	2	0	0	0	0	0	0	107	1	2	175.579	0.378947	1	1	8.91667
70929	0	29	0	5	3	0	1	2	23.2	5.2	2.9	0.3	1.9	189	122.244	15	15	2368.5	1	1	3	0	0	0	0	0	0	104	1	3	288.474	0.457895	1	1	8.66667
74396	0	29	0	3	3	0	1	3	20.9	7.2	3.5	0.5	3	252	119.759	20	12	1741.5	2	1	2	0	0	0	0	0	0	70	1	3	294	0.583333	1	1	5.83333
75351	0	29	0	1	3	0	1	2	21.5	3.7	1.6	0.4	1.6	248	113.523	21	15	1762.5	2	1	2	0	0	0	0	0	0	68	1	2	248	0.4	1	1	5.66667
75567	0	29	0	4	3	1	3	2	21.5	8.3	3.9	0.5	3.8	259	108.612	20	14	1781.5	2	1	2	0	0	0	0	0	0	79	1	3	265.816	0.513158	1	1	6.58333
77285	0	29	0	4	1	1	3	2	34.5	4.8	2.2	0.4	2.1	225	135.405	15	15	740	1	1	1	0	0	0	0	0	0	81	3	2	235.714	0.419048	1	1	6.75
80140	0	29	0	3	3	0	1	2	31.2	4.9	1.9	0.3	2.5	140	103.059	22	20	2069.5	3	2	3	0	0	0	0	0	0	74	3	3	106.4	0.228	1	1	6.16667
81604	0	29	0	4	3	0	1	1	25.1	6	2.4	0.4	2.9	205	135.405	17	14	893.5	1	1	1	0	0	0	0	0	0	71	2	3	169.655	0.331034	1	1	5.91667
87510	0	29	0	3	3	0	1	2	22.6	7	3.2	0.5	3.1	210	118.015	21	26	2103	2	3	3	0	0	0	0	0	0	50	1	3	216.774	0.516129	1	1	4.16667
87892	0	29	0	4	3	0	3	3	32.1	5.2	1.1	0.5	3.4	242	104.104	18	15	3077	1	1	4	1	0	0	0	0	0	58	3	3	78.2941	0.161765	1	1	4.83333
89211	0	29	0	3	2	0	3	2	31.9	7.5	3.4	0.6	3.4	173	84.4077	16	21	832.5	1	3	1	0	0	0	0	0	0	56	3	1	173	0.6	1	1	4.66667
89218	0	29	0	4	3	0	1	1	26.9	5.9	2.7	0.4	2.5	244	138.055	15	15	967	1	1	1	0	0	0	0	0	0	56	2	2	263.52	0.432	1	1	4.66667
90956	0	29	0	4	3	0	1	3	26.1	3.5	1.3	0.5	1.5	231	142.45	17	12	1473	1	1	1	0	0	0	0	0	0	53	2	3	200.2	0.433333	1	1	4.41667
91080	0	29	0	4	3	0	1	1	32.6	5.7	1.8	0.5	3.1	323	115.219	17	13	1641.5	1	1	2	0	0	0	0	0	0	58	3	3	187.548	0.290323	1	1	4.83333
91249	0	29	0	3	3	0	1	2	22.1	4	1.9	0.3	1.7	197	98.4657	17	16	1555	1	2	2	0	0	0	0	0	0	47	1	3	220.176	0.335294	1	1	3.91667
91284	0	29	0	3	3	0	1	2	25.3	5.2	2.3	0.4	2.4	293	109.82	17	11	1300	1	1	1	1	0	0	0	0	0	57	2	3	280.792	0.383333	1	1	4.75
93980	0	29	0	3	3	0	1	2	19.2	6.8	2.5	0.6	3.7	317	118.587	16	14	2325.5	1	1	3	0	0	0	0	0	0	17	1	2	214.189	0.405405	1	1	1.41667
96198	0	29	0	4	3	1	1	2	19.7	4.7	2.3	0.5	1.8	205	122.599	15	11	2233.5	1	1	3	0	0	0	0	0	0	24	1	2	261.944	0.638889	1	1	2
96788	0	29	0	4	3	0	2	2	39.5	4.2	1.5	0.6	1.9	373	110.207	22	21	3009	3	3	4	0	0	0	0	0	0	29	3	3	294.474	0.473684	1	1	2.41667
97122	0	29	0	4	3	0	2	1	39.1	5	2.4	0.4	2.1	207	130.866	18	15	1805	1	1	2	1	0	0	0	0	0	14	3	3	236.571	0.457143	1	1	1.16667
97217	0	29	0	4	1	1	1	2	22.9	5.1	2.4	0.3	2.2	288	138.055	14	9	1987	1	1	3	0	0	0	0	0	0	27	1	3	314.182	0.327273	1	1	2.25
97691	0	29	0	4	3	1	1	2	31.7	5	2.3	0.5	2.1	205	133.113	17	10	4355.5	1	1	4	0	0	0	0	0	0	23	3	2	224.524	0.547619	1	1	1.91667
97877	0	29	0	4	1	1	1	2	25	7	3.3	0.6	3	221	138.055	19	12	2594.5	2	1	4	0	0	0	0	0	0	19	2	2	243.1	0.66	1	1	1.58333
98828	0	29	0	4	3	1	1	1	39	5.1	2.3	0.5	2.3	293	124.569	14	8	1657	1	1	2	0	0	0	0	0	0	24	3	3	293	0.5	1	1	2
100293	0	29	0	4	2	0	3	3	28.9	2.8	1.7	0.2	0.8	132	111.826	178	76	544	4	4	1	0	0	0	0	0	0	37	2	3	280.5	0.425	1	1	3.08333
4138	0	30	0	4	3	0	2	2	51.05	9.1	4.3	0.5	4.1	266	141.488	17	24	3153.31	1	3	4	0	0	0	0	0	0	242	3	1	278.976	0.52439	1	1	20.1667
8359	0	30	0	4	2	1	1	1	23.02	5.1	2	0.4	2.2	284	150.197	16	12	1754.24	1	1	2	0	0	0	0	0	0	232	1	2	258.182	0.363636	1	1	19.3333
9068	0	30	0	4	3	0	1	2	45.83	6.4	2.7	0.5	3.1	306	99.1667	25	25	1565.64	3	3	2	0	0	0	0	0	0	239	3	1	266.516	0.435484	1	1	19.9167
9579	0	30	0	4	3	0	1	2	23.52	4	2	0.3	1.7	220	150.197	18	13	754.26	1	1	1	0	0	0	0	0	0	237	1	1	258.824	0.352941	1	1	19.75
10072	0	30	0	1	2	1	1	1	24.79	6.1	2.8	0.4	2.8	233	122.706	16	16	1949	1	2	2	1	0	0	0	0	0	210	1	2	233	0.4	1	1	17.5
17167	0	30	0	3	3	1	2	2	24.38	5.9	2.6	0.5	2.6	328	86.0764	22	14	1373.5	3	1	1	1	0	0	0	0	0	207	1	3	328	0.5	1	1	17.25
22025	0	30	0	3	3	0	1	1	21.79	7	2.9	0.5	3.4	240	122.706	18	15	1855	1	1	2	0	0	0	0	0	0	200	1	2	204.706	0.426471	1	1	16.6667
24521	0	30	0	3	3	0	3	2	30.62	7.7	4.3	0.4	2.9	189	130.291	15	15	2007	1	1	3	0	0	0	0	0	0	180	3	2	280.241	0.593103	1	1	15
26696	0	30	0	3	3	0	1	2	25.81	4.4	2.3	0.2	1.8	211	122.706	27	21	2740.5	4	3	4	0	0	0	0	0	0	189	2	2	269.611	0.255556	1	1	15.75
28015	0	30	0	4	3	0	1	1	34.76	7.9	3.1	0.6	3.9	276	134.458	19	18	1611.5	2	2	2	0	1	0	0	0	0	181	3	1	219.385	0.476923	1	1	15.0833
32964	0	30	0	4	3	0	1	2	26.47	4.5	2	0.2	2.1	317	99.227	27	26	3207.5	4	3	4	0	0	0	0	0	0	179	2	2	301.905	0.190476	1	1	14.9167
42202	0	30	0	3	3	0	1	2	19.39	6.4	3.3	0.4	2.4	211	121.388	16	17	2156	1	2	3	0	0	0	0	0	0	138	1	2	290.125	0.55	1	1	11.5
44586	0	30	0	1	1	1	1	2	28.19	6.4	3.3	0.5	2.5	158	128.619	21	19	1865.5	2	2	2	1	0	0	0	0	0	141	2	1	208.56	0.66	1	1	11.75
46004	0	30	0	3	1	0	1	2	31.57	5.7	2.5	0.5	2.5	192	117.757	18	12	1654.5	1	1	2	0	0	0	0	0	0	149	3	2	192	0.5	1	1	12.4167
47039	0	30	0	1	1	1	1	2	26.43	4.7	2.3	0.3	2	206	137.981	17	13	1881.5	1	1	2	0	0	0	0	0	0	154	2	3	236.9	0.345	1	1	12.8333
56033	0	30	0	1	2	1	1	1	35.34	7.9	4.6	0.3	2.9	202	109.051	25	28	3086	3	4	4	0	0	0	0	0	0	128	3	1	320.414	0.475862	1	1	10.6667
57070	0	30	0	1	1	1	1	1	27.9	8.4	3.8	0.5	3.9	215	130.291	15	26	1322	1	3	1	0	0	0	0	0	0	121	2	2	209.487	0.487179	1	1	10.0833
57666	0	30	0	4	1	0	1	2	22.85	8.2	2.8	0.5	4.3	192	132.182	17	18	2082	1	2	3	0	0	0	0	0	0	110	1	3	125.023	0.325581	1	1	9.16667
58489	0	30	0	1	1	1	1	1	25.23	6.8	3.5	0.5	2.6	169	122.706	25	15	1154	3	1	1	0	0	0	0	0	0	117	2	2	227.5	0.673077	1	1	9.75
59969	0	30	0	1	1	0	1	2	25.29	7.6	3.5	0.3	3.5	215	110.872	22	41	838	3	4	1	0	0	0	0	0	0	120	2	2	215	0.3	1	1	10
60164	0	30	0	1	1	0	1	1	21.42	4.3	1.7	0.3	2.1	183	121.388	24	28	1957.5	3	4	2	0	0	0	0	0	0	122	1	3	148.143	0.242857	1	1	10.1667
61319	0	30	0	1	1	1	1	2	25.26	8.9	2.7	0.4	2.8	214	127.819	23	40	1664.5	3	4	2	0	0	0	0	0	0	112	2	2	206.357	0.385714	1	1	9.33333
61475	0	30	0	4	3	0	1	2	18.83	5.3	2.3	0.4	2.4	205	123.697	17	11	1695.5	1	1	2	0	0	0	0	0	0	125	1	3	196.458	0.383333	1	1	10.4167
62677	0	30	0	1	3	0	2	2	27.3	3.7	1.8	0.2	1.6	252	123.383	16	14	1228	1	1	1	0	0	0	0	0	0	99	2	3	283.5	0.225	1	1	8.25
64779	0	30	0	4	1	0	2	2	48.4	4.1	1.7	0.4	1.8	272	112.715	20	18	1335.5	2	2	1	0	0	0	0	0	0	100	3	3	256.889	0.377778	1	1	8.33333
65191	0	30	0	5	3	0	1	2	18.2	7.2	3.4	0.4	3	252	123.383	19	12	1431	2	1	1	0	0	0	0	0	0	88	1	1	285.6	0.453333	1	1	7.33333
65566	0	30	0	3	3	0	1	2	29.6	6.9	3.6	0.4	2.7	212	96.327	17	14	1271.5	1	1	1	0	0	0	0	0	0	94	2	3	282.667	0.533333	1	1	7.83333
67546	0	30	0	2	3	0	1	2	29.4	5.6	2.5	0.4	2.4	244	131.156	16	14	1801	1	1	2	0	0	0	0	0	0	104	2	2	254.167	0.416667	1	1	8.66667
70831	0	30	0	5	3	0	1	2	22.11	7.1	3.5	0.3	2.9	200	130.291	21	19	1500.5	2	2	2	0	0	0	0	0	0	105	1	3	241.379	0.362069	1	1	8.75
71363	0	30	0	5	3	0	1	2	20.8	5.9	2.6	0.3	2.9	176	120.753	26	25	2173	3	3	3	0	0	0	0	0	0	90	1	2	157.793	0.268966	1	1	7.5
71833	0	30	0	5	3	0	1	2	19.5	6.1	3.1	0.3	2.4	189	132.969	19	19	1797.5	2	2	2	0	0	0	0	0	0	87	1	1	244.125	0.3875	1	1	7.25
75137	0	30	0	1	1	1	1	2	25.1	6.5	3.6	0.4	2.5	200	118.33	17	13	2349	1	1	3	0	0	0	0	0	0	61	2	3	288	0.576	1	1	5.08333
75709	0	30	0	2	3	0	1	3	21.7	4	1.7	0.5	1.8	304	103.94	31	17	2654.5	4	2	4	0	0	0	0	0	0	71	1	2	287.111	0.472222	1	1	5.91667
76015	0	30	0	4	2	0	1	2	29.9	5.6	2.7	0.5	2.3	248	114.412	23	16	1255	3	2	1	1	0	0	0	0	0	81	2	3	291.13	0.586957	1	1	6.75
78371	0	30	0	5	3	0	1	1	18.9	7	3.2	0.5	2.7	257	123.383	18	14	2173	1	1	3	0	0	0	0	0	0	76	1	1	304.593	0.592593	1	1	6.33333
78388	0	30	0	3	1	1	3	2	33.1	6.6	3.6	0.3	2.4	220	96.327	20	15	1962	2	1	3	1	0	0	0	0	0	73	3	1	330	0.45	1	1	6.08333
80633	0	30	0	4	1	1	1	1	27	5.6	2.7	0.4	2.4	164	116.158	21	15	3592	2	1	4	0	0	0	0	0	0	66	2	3	184.5	0.45	1	1	5.5
80739	0	30	0	3	3	1	1	2	33.6	6.3	2.8	0.4	2.9	229	109.051	19	21	1682	2	3	2	1	0	0	0	0	0	85	3	2	221.103	0.386207	1	1	7.08333
81408	0	30	0	3	1	1	3	1	23.2	6.7	3.3	0.5	2.5	194	73.9868	24	29	1835	3	4	2	0	0	0	0	0	0	81	1	1	256.08	0.66	1	1	6.75
83131	0	30	0	5	3	0	2	1	21.4	5.6	2.7	0.3	2.3	250	97.7765	29	24	1885.5	4	3	2	0	0	0	0	0	0	81	1	2	293.478	0.352174	1	1	6.75
83871	0	30	0	1	1	1	1	1	27.4	6.2	3.4	0.4	2.3	221	129.449	22	14	1742	3	1	2	0	0	0	0	0	0	39	2	3	326.696	0.591304	1	1	3.25
84650	0	30	0	4	3	0	3	2	26	5.4	2.8	0.3	2.1	211	92.9483	20	19	1386	2	2	1	0	0	0	0	0	0	43	2	2	281.333	0.4	1	1	3.58333
87154	0	30	0	1	1	1	1	1	25.9	6.1	3.2	0.3	2.5	245	134.887	28	36	2304.5	4	4	3	1	0	0	0	0	0	39	2	1	313.6	0.384	1	1	3.25
87258	0	30	0	2	3	0	3	2	26.4	6.7	3.3	0.5	2.6	237	103.94	21	18	1687	2	2	2	0	0	0	0	0	0	46	2	2	300.808	0.634615	1	1	3.83333
87353	0	30	0	5	3	0	1	2	25.4	2.6	1	0.3	1	152	116.638	21	12	2212	2	1	3	0	0	0	0	0	0	56	2	2	152	0.3	1	1	4.66667
89345	0	30	0	2	3	0	1	1	23	5.3	2.8	0.4	1.9	178	130.291	19	16	1616	2	2	2	0	0	0	0	0	0	45	1	2	262.316	0.589474	1	1	3.75
89904	0	30	0	5	1	0	1	2	20.1	5.3	3.1	0.3	1.7	179	132.969	19	12	1277	2	1	1	0	0	0	0	0	0	44	1	1	326.412	0.547059	1	1	3.66667
90262	0	30	0	2	3	0	1	2	25.6	8.3	3.6	0.7	3.9	251	93.5581	22	23	1855	3	3	2	0	0	0	0	0	0	59	2	2	231.692	0.646154	1	1	4.91667
93098	0	30	0	4	3	0	1	2	21.6	4.3	1.9	0.5	1.8	230	119.819	17	10	1733	1	1	2	0	0	0	0	0	0	39	1	1	242.778	0.527778	1	1	3.25
93123	0	30	0	4	3	0	1	2	28.3	4.7	1.6	0.4	2.6	202	89.5218	21	20	2592	2	2	4	0	0	0	0	0	0	54	2	3	124.308	0.246154	1	1	4.5
93330	0	30	0	5	3	0	1	2	22.6	4.3	1.9	0.3	1.9	266	120.125	20	14	1898	2	1	2	0	0	0	0	0	0	58	1	1	266	0.3	1	1	4.83333
93499	0	30	0	4	3	0	1	2	27.3	7.4	3.6	0.4	3.1	281	114.412	19	14	2223.5	2	1	3	0	0	0	0	0	0	54	2	2	326.323	0.464516	1	1	4.5
94015	0	30	0	3	1	0	1	3	26.2	5.6	2.5	0.5	2.4	190	90.9458	11	10	1521	1	1	2	0	0	0	0	0	0	22	2	1	197.917	0.520833	1	1	1.83333
97848	0	30	0	4	3	0	1	2	21.2	3.8	1.4	0.3	2.1	241	121.741	16	16	1602.5	1	2	2	0	0	0	0	0	0	25	1	1	160.667	0.2	1	1	2.08333
99320	0	30	0	5	3	0	1	2	20.9	5.8	2.5	0.3	2.7	283	97.7765	15	10	845	1	1	1	0	0	0	0	0	0	29	1	2	262.037	0.277778	1	1	2.41667
100221	0	30	0	4	3	0	1	2	22.7	3	1.4	0.2	1.2	256	112.715	23	11	2135	3	1	3	0	0	0	0	0	0	37	1	3	298.667	0.233333	1	1	3.08333
102793	0	30	0	3	3	0	3	1	43.9	8	4.2	0.5	3.2	240	118.33	19	31	1474	2	4	1	0	0	0	0	0	0	27	3	1	315	0.65625	1	1	2.25
3053	0	31	0	4	3	0	1	2	23.85	5.5	2.6	0.4	2.3	262	133.502	22	19	2851.74	3	2	4	0	0	0	0	0	0	230	1	2	296.174	0.452174	1	1	19.1667
12489	0	31	0	1	2	1	1	1	26.18	4.6	2.3	0.4	1.8	261	121.847	22	17	1042	3	2	1	0	0	0	0	0	0	211	2	1	333.5	0.511111	1	1	17.5833
14260	0	31	0	4	2	0	1	1	42.38	5	2	0.5	2.3	250	140.462	19	28	1347	2	4	1	1	0	0	0	0	0	227	3	2	217.391	0.434783	1	1	18.9167
15163	0	31	0	3	3	0	1	2	23.98	5.2	2.7	0.3	2.1	259	75.2511	23	15	2956	3	1	4	0	0	0	0	0	0	207	1	2	333	0.385714	1	1	17.25
16353	0	31	0	1	1	0	1	2	19.91	6.1	3.1	0.5	2.3	192	115.822	20	19	2136	2	2	3	0	0	0	0	0	0	209	1	1	258.783	0.673913	1	1	17.4167
18506	0	31	0	1	1	0	1	2	21.57	4.4	2.3	0.3	1.6	230	121.847	21	17	1353	2	2	1	0	0	0	0	0	0	209	1	2	330.625	0.43125	1	1	17.4167
20372	0	31	0	4	3	0	1	2	22.19	4.6	2.2	0.3	2	229	133.516	19	17	1470	2	2	1	0	0	0	0	0	0	212	1	3	251.9	0.33	1	1	17.6667
24719	0	31	0	4	3	1	3	2	35.29	5.5	2.4	0.5	2.3	312	98.5324	18	14	1968.5	1	1	3	1	0	0	0	0	0	181	3	2	325.565	0.521739	1	1	15.0833
29188	0	31	0	3	3	0	3	1	19.03	5.7	2.4	0.6	2.4	178	98.5546	29	14	528	4	1	1	0	0	0	0	0	0	185	1	1	178	0.6	1	1	15.4167
29732	0	31	0	1	1	1	1	2	25.34	7.4	3.5	0.5	3.3	302	121.847	23	23	2828.5	3	3	4	0	0	0	0	0	0	200	2	1	320.303	0.530303	1	1	16.6667
29847	0	31	0	4	3	0	1	1	20.01	4.7	2.1	0.5	2	193	113.612	25	16	2326	3	2	3	0	0	0	0	0	0	199	1	2	202.65	0.525	1	1	16.5833
37496	0	31	0	3	3	0	1	2	21.56	6.4	3.1	0.5	2.5	261	115.822	21	16	1240	2	2	1	0	0	0	0	0	0	176	1	2	323.64	0.62	1	1	14.6667
43215	0	31	0	4	1	0	3	2	35.1	5.7	2.5	0.5	2.6	306	134.147	22	15	2129	3	1	3	0	0	0	0	0	0	146	3	3	294.231	0.480769	1	1	12.1667
47749	0	31	0	4	1	1	3	2	31.48	5.1	2.1	0.4	2.5	188	115.345	22	27	1565	3	3	2	1	0	0	0	0	0	149	3	1	157.92	0.336	1	1	12.4167
48915	0	31	0	3	3	0	1	3	24.92	7.6	2.9	0.6	3.9	251	95.6527	27	19	2705	4	2	4	0	0	0	0	0	0	145	2	3	186.641	0.446154	1	1	12.0833
50500	0	31	0	4	2	0	1	2	20.57	3.9	2	0.3	1.6	155	131.256	23	26	2427	3	3	3	1	0	0	0	0	0	149	1	1	193.75	0.375	1	1	12.4167
53079	0	31	0	4	3	0	1	1	21.59	4.9	1.8	0.3	2.7	194	131.256	27	15	1313.5	4	1	1	0	0	0	0	0	0	119	1	3	129.333	0.2	1	1	9.91667
55670	0	31	0	4	3	0	1	2	25.42	5	1.7	0.5	2.5	283	118.98	20	12	1834.5	2	1	2	0	0	0	0	0	0	111	2	1	192.44	0.34	1	1	9.25
56682	0	31	0	3	3	0	1	3	19.32	6	2.2	0.4	3.1	179	90.3091	15	16	2598	1	2	4	0	0	0	0	0	0	128	1	3	127.032	0.283871	1	1	10.6667
57360	0	31	0	1	1	1	1	1	24.61	5.1	2.8	0.4	1.8	185	123.919	23	13	1875.5	3	1	2	0	0	0	0	0	0	109	1	3	287.778	0.622222	1	1	9.08333
57498	0	31	0	4	3	0	1	1	32.22	5.1	2	0.5	2.5	209	94.7055	37	44	683.5	4	4	1	0	0	0	0	0	0	122	3	3	167.2	0.4	1	1	10.1667
57812	0	31	0	3	3	0	1	2	23.16	4.6	2.1	0.5	2	122	104.867	29	21	2095	4	3	3	0	0	0	0	0	0	130	1	3	128.1	0.525	1	1	10.8333
58557	0	31	0	2	3	0	1	3	23.7	4.4	2.3	0.4	1.6	228	131.131	27	26	1813	4	3	2	0	0	0	0	0	0	122	1	1	327.75	0.575	1	1	10.1667
59043	0	31	0	4	2	0	3	2	21.71	7.1	2.9	0.4	3.1	271	131.256	20	14	1561.5	2	1	2	0	0	0	0	0	0	113	1	3	253.516	0.374194	1	1	9.41667
59593	0	31	0	4	1	1	1	2	25.16	4.7	1.7	0.4	2.4	361	104.106	18	12	2173.5	1	1	3	0	0	0	0	0	0	130	2	3	255.708	0.283333	1	1	10.8333
60254	0	31	0	4	2	0	1	2	21.16	4.4	2	0.4	1.8	271	113.612	14	12	2029	1	1	3	0	0	0	0	0	0	111	1	3	301.111	0.444444	1	1	9.25
61286	0	31	0	5	2	0	1	2	35.2	5.4	2.3	0.4	2.6	239	100.058	18	13	618.5	1	1	1	0	0	0	0	0	0	111	3	1	211.423	0.353846	1	1	9.25
62220	0	31	0	4	3	0	1	2	40.4	7.1	3.3	0.5	3.1	250	117.147	21	19	1999	2	2	3	0	0	0	0	0	0	101	3	3	266.129	0.532258	1	1	8.41667
62640	0	31	0	3	2	0	3	2	37.1	8.5	4.1	0.6	3.7	260	120.538	21	22	1843	2	3	2	0	0	0	0	0	0	87	3	1	288.108	0.664865	1	1	7.25
62909	0	31	0	2	3	0	3	2	20	4.4	1.9	0.3	1.8	131	76.1668	19	11	2909.5	2	1	4	0	0	0	0	0	0	97	1	3	138.278	0.316667	1	1	8.08333
62955	0	31	0	3	3	0	1	1	18.3	4.1	2.3	0.3	1.4	204	111.939	21	21	2393.5	2	3	3	0	0	0	0	0	0	95	1	3	335.143	0.492857	1	1	7.91667
63026	0	31	0	3	3	0	1	2	21.2	7.3	3.2	0.5	3.3	302	118.088	22	25	2453	3	3	3	0	0	0	0	0	0	91	1	2	292.848	0.484848	1	1	7.58333
64180	0	31	0	2	3	0	1	2	25.4	5.5	2.6	0.4	2	213	103.212	21	18	1551.5	2	2	2	0	0	0	0	0	0	105	2	1	276.9	0.52	1	1	8.75
66338	0	31	0	3	3	0	1	2	24.7	3.7	1.8	0.4	1.3	211	116.369	18	14	2447	1	1	3	0	0	0	0	0	0	107	1	1	292.154	0.553846	1	1	8.91667
67039	0	31	0	3	3	0	2	2	19.6	4.4	1.9	0.3	1.7	197	121.847	23	18	1562.5	3	2	2	0	0	0	0	0	0	93	1	3	220.176	0.335294	1	1	7.75
70832	0	31	0	3	3	1	2	2	23.2	4.2	2.3	0.4	1.4	158	116.933	22	18	1833.5	3	2	2	0	0	0	0	0	0	91	1	3	259.571	0.657143	1	1	7.58333
75664	0	31	0	4	2	1	3	2	33.8	8	4.8	0.3	2.3	76	107.097	19	16	1759	2	2	2	1	0	0	0	0	0	63	3	3	158.609	0.626087	1	1	5.25
76008	0	31	0	5	3	0	2	3	27.6	5.9	2.9	0.5	2.4	235	100.058	19	23	1518	2	3	2	1	0	0	0	0	0	68	2	2	283.958	0.604167	1	1	5.66667
77903	0	31	0	3	3	0	1	2	30.6	3.4	1.8	0.3	1.2	183	113.861	20	13	1079	2	1	1	0	0	0	0	0	0	62	3	3	274.5	0.45	1	1	5.16667
78002	0	31	0	3	3	0	1	2	19	5.6	2.9	0.4	2.2	254	98.5546	23	14	984.5	3	1	1	0	0	0	0	0	0	83	1	2	334.818	0.527273	1	1	6.91667
79060	0	31	0	3	3	0	1	2	26.7	4.7	2.4	0.3	1.8	219	67.802	17	17	2276.5	1	2	3	0	0	0	0	0	0	69	2	3	292	0.4	1	1	5.75
80020	0	31	0	4	1	0	1	2	24	5.3	2.9	0.4	1.9	203	129.041	21	11	2797	2	1	4	0	0	0	0	0	0	77	1	1	309.842	0.610526	1	1	6.41667
80369	0	31	0	5	2	0	1	2	18.4	4.4	2.6	0.2	1.5	185	132.038	18	12	981	1	1	1	0	0	0	0	0	0	72	1	2	320.667	0.346667	1	1	6
83362	0	31	0	5	3	0	1	2	20.6	4.6	2.1	0.4	1.8	211	124.648	17	16	1390.5	1	2	1	0	0	0	0	0	0	70	1	1	246.167	0.466667	1	1	5.83333
85407	0	31	0	5	3	0	1	1	19.4	5.8	2.5	0.5	2.6	284	122.519	20	13	1859.5	2	1	2	0	0	0	0	0	0	39	1	2	273.077	0.480769	1	1	3.25
85436	0	31	0	5	2	1	1	2	20.5	5.3	2.6	0.3	2.2	169	125.385	16	15	2139	1	1	3	0	0	0	0	0	0	46	1	1	199.727	0.354545	1	1	3.83333
85917	0	31	0	5	3	0	1	2	26.6	5.6	2.6	0.4	2.6	306	127.719	18	11	1651	1	1	2	0	0	0	0	0	0	53	2	3	306	0.4	1	1	4.41667
86087	0	31	0	1	3	0	1	2	42.4	6.5	3	0.4	2.9	293	130.238	17	19	2260	1	2	3	1	1	0	0	0	0	39	3	3	303.103	0.413793	1	1	3.25
86352	0	31	0	4	3	0	1	2	37.4	5.2	2.3	0.5	2	245	122.831	16	11	836.5	1	1	1	0	0	0	0	0	0	53	3	2	281.75	0.575	1	1	4.41667
86556	0	31	0	4	3	0	1	2	31.7	5.8	2.5	0.5	2.6	241	118.98	23	14	3682	3	1	4	0	0	0	0	0	0	52	3	2	231.731	0.480769	1	1	4.33333
87194	0	31	0	4	3	0	1	2	28.1	3.9	2	0.3	1.5	206	108.669	19	12	1212.5	2	1	1	0	0	0	0	0	0	45	2	1	274.667	0.4	1	1	3.75
88583	0	31	0	4	3	0	1	2	39.9	4.9	2.1	0.4	2.3	267	111.926	18	16	1090	1	2	1	0	0	0	0	0	0	52	3	3	243.783	0.365217	1	1	4.33333
88790	0	31	0	5	3	0	2	2	19.7	6.8	2.7	0.3	3.5	291	132.982	16	11	2577	1	1	4	0	0	0	0	0	0	60	1	3	224.486	0.231429	1	1	5
89929	0	31	0	4	3	0	1	2	38.1	6.7	2.7	0.5	3.2	265	129.041	23	26	1619	3	3	2	0	0	0	0	0	0	55	3	3	223.594	0.421875	1	1	4.58333
91113	0	31	0	3	1	0	1	3	26	5.9	3.3	0.4	2.1	212	123.215	15	15	3625	1	1	4	0	0	0	0	0	0	38	2	3	333.143	0.628571	1	1	3.16667
92788	0	31	0	3	2	0	2	2	34.8	7.4	3.4	0.5	3.3	231	108.288	23	21	1409	3	3	1	0	0	0	0	0	0	51	3	3	238	0.515152	1	1	4.25
92858	0	31	0	5	3	1	2	2	28.8	5.4	2.5	0.4	2.3	208	118.088	24	22	2207.5	3	3	3	0	0	0	0	0	0	59	2	3	226.087	0.434783	1	1	4.91667
98661	0	31	0	4	1	0	3	1	15.7	4.1	1.1	0.4	2.5	186	113.612	16	7	2329.5	1	1	3	0	0	0	0	0	0	19	1	2	81.84	0.176	1	1	1.58333
98812	0	31	0	5	1	1	1	1	23.4	5.9	3	0.5	2.4	247	123.919	22	24	871	3	3	1	0	0	0	0	0	0	15	1	1	308.75	0.625	1	1	1.25
98985	0	31	0	5	3	0	1	2	18.8	5.2	2.6	0.2	2.2	239	116.933	19	11	1321.5	2	1	1	0	0	0	0	0	0	27	1	2	282.455	0.236364	1	1	2.25
102358	0	31	0	5	3	0	1	1	22.4	5.9	2.7	0.3	2.7	198	111.939	18	13	1186.5	1	1	1	0	0	0	0	0	0	14	1	2	198	0.3	1	1	1.16667
701	0	32	0	4	3	0	2	2	38.56	8.2	3.1	0.6	4.2	294	159.324	21	21	1570.84	2	3	2	0	1	0	0	0	0	248	3	3	217	0.442857	1	1	20.6667
2145	0	32	0	4	3	0	3	2	26.63	5	2.5	0.3	2.1	226	132.568	51	60	1560.79	4	4	2	0	0	0	0	0	0	237	2	3	269.048	0.357143	1	1	19.75
2613	0	32	0	3	3	0	1	2	20.05	4.9	2.6	0.4	1.8	203	138.209	25	21	4977.89	3	3	4	0	0	0	0	0	0	240	1	3	293.222	0.577778	1	1	20
2654	0	32	0	4	3	0	1	1	25.21	6.9	2.6	0.5	3.6	213	132.568	34	28	1118.5	4	4	1	0	0	0	0	0	0	242	2	2	153.833	0.361111	1	1	20.1667
13062	0	32	0	1	3	0	1	2	27.27	7.4	3.7	0.4	3	241	115.011	28	28	2516	4	4	3	1	0	0	0	0	0	220	2	3	297.233	0.493333	1	1	18.3333
18168	0	32	0	4	2	1	3	2	16.57	6.1	2.2	0.5	3	265	97.8427	25	22	872	3	3	1	0	0	0	0	0	0	214	1	1	194.333	0.366667	1	1	17.8333
18732	0	32	0	4	3	0	1	2	30.88	4.7	2.1	0.5	2	312	97.8427	17	15	2801	1	1	4	0	0	0	0	0	0	212	3	3	327.6	0.525	1	1	17.6667
19605	0	32	0	4	1	1	1	2	27.94	5.4	2.8	0.4	2	230	148.102	22	19	1787	3	2	2	0	0	0	0	0	0	212	2	1	322	0.56	1	1	17.6667
20313	0	32	0	3	2	0	2	2	24.22	2.9	1.1	0.2	1.3	150	97.8647	20	13	1506	2	1	2	0	0	0	0	0	0	208	1	2	126.923	0.169231	1	1	17.3333
22939	0	32	0	4	3	0	1	1	22.67	8.2	3.2	0.5	4.3	322	112.816	21	13	945	2	1	1	0	0	0	0	0	0	194	1	2	239.628	0.372093	1	1	16.1667
24883	0	32	0	3	3	0	1	2	20.07	6.4	3	0.6	2.7	281	84.8756	22	22	1858	3	3	2	0	0	0	0	0	0	201	1	3	312.222	0.666667	1	1	16.75
26068	0	32	0	3	3	0	2	2	20.99	6.7	3.2	0.4	2.9	230	74.7243	24	18	1907.5	3	2	2	0	0	0	0	0	0	199	1	2	253.793	0.441379	1	1	16.5833
35058	0	32	0	3	3	0	1	2	24.16	5.9	2.9	0.4	2.5	263	97.8647	31	36	713	4	4	1	0	0	0	0	0	0	157	1	1	305.08	0.464	1	1	13.0833
36946	0	32	0	2	3	0	1	2	23.23	6.8	3.5	0.4	2.8	265	115.011	26	21	2057	3	3	3	0	0	0	0	0	0	164	1	3	331.25	0.5	1	1	13.6667
38261	0	32	0	4	3	0	1	1	26.15	4.4	1.8	0.4	2.1	195	112.816	23	21	1853	3	3	2	0	0	0	0	0	0	157	2	1	167.143	0.342857	1	1	13.0833
38302	0	32	0	4	1	1	1	1	29.4	5.9	2.5	0.4	2.8	284	97.8427	22	12	347.5	3	1	1	0	0	0	0	0	0	158	2	1	253.571	0.357143	1	1	13.1667
42986	0	32	0	4	3	0	1	2	29.75	4.4	1.2	0.2	2.8	286	111.142	31	26	1089	4	3	1	0	0	0	0	0	0	141	2	3	122.571	0.0857143	1	1	11.75
43425	0	32	0	3	3	0	1	1	32.7	4.8	2.5	0.4	1.9	253	118.449	22	25	2386	3	3	3	0	0	0	0	0	0	150	3	1	332.895	0.526316	1	1	12.5
45073	0	32	0	3	2	0	3	2	20.68	8.8	4	0.5	4	310	111.155	20	15	1291.5	2	1	1	0	0	0	0	0	0	151	1	2	310	0.5	1	1	12.5833
48863	0	32	0	2	3	0	3	2	23.27	3	1.4	0.3	1	230	117.849	17	12	2124	1	1	3	0	0	0	0	0	0	135	1	2	322	0.42	1	1	11.25
49597	0	32	0	4	3	0	1	2	27.71	6.4	2.8	0.5	3	255	107.909	18	12	1352.5	1	1	1	1	0	0	0	0	0	142	2	2	238	0.466667	1	1	11.8333
50056	0	32	0	2	2	1	1	1	23.31	8.1	2.8	0.4	2.7	229	122.353	21	16	1050	2	2	1	0	0	0	0	0	0	154	1	2	237.481	0.414815	1	1	12.8333
50065	0	32	0	4	1	0	3	2	26.17	7.3	3.6	0.4	3.1	201	116.327	17	16	2637.5	1	2	4	0	0	0	0	0	0	137	2	2	233.419	0.464516	1	1	11.4167
51795	0	32	0	4	3	0	3	2	22.74	8.6	3.9	0.5	3.8	264	91.6515	29	23	2628.5	4	3	4	0	0	0	0	0	0	119	1	3	270.947	0.513158	1	1	9.91667
52020	0	32	0	1	1	1	1	1	34.29	8.4	3.1	0.4	4.7	231	116.679	26	46	894.5	3	4	1	1	0	0	0	0	0	132	3	2	152.362	0.26383	1	1	11
55842	0	32	0	1	1	0	1	2	31.04	6.5	3.3	0.5	2.6	222	119.069	20	16	2745	2	2	4	0	0	0	0	0	0	113	3	2	281.769	0.634615	1	1	9.41667
56472	0	32	0	1	1	1	1	1	29.29	4.4	2.5	0.3	1.5	195	117.262	16	16	2001	1	2	3	0	0	0	0	0	0	109	2	2	325	0.5	1	1	9.08333
57867	0	32	0	3	3	0	1	2	22	7.2	4.1	0.4	2.6	173	120.994	24	13	1796	3	1	2	0	0	0	0	0	0	119	1	3	272.808	0.630769	1	1	9.91667
58890	0	32	0	2	3	0	1	2	26.78	7.1	3.1	0.3	3.5	229	116.114	22	16	1457.5	3	2	1	0	0	0	0	0	0	108	2	2	202.829	0.265714	1	1	9
61623	0	32	0	1	1	1	1	1	27.72	5.4	2.5	0.3	2.6	209	120.341	19	26	1504.5	2	3	2	0	0	0	0	0	0	116	2	2	200.962	0.288462	1	1	9.66667
64431	0	32	0	4	3	0	1	2	46.5	5	2	0.3	2.6	338	120.043	14	11	2391.5	1	1	3	1	0	0	0	0	0	108	3	2	260	0.230769	1	1	9
66173	0	32	0	1	1	1	1	2	26.4	5.9	2.6	0.3	2.8	205	122.353	21	19	2249	2	2	3	0	0	0	0	0	0	104	2	1	190.357	0.278571	1	1	8.66667
67424	0	32	0	4	2	1	1	2	54.4	5.8	2.9	0.1	2.6	235	75.9335	16	14	1536.5	1	1	2	1	0	0	0	0	0	107	3	2	262.115	0.111538	1	1	8.91667
67492	0	32	0	3	3	0	1	1	26.8	6.7	3.4	0.4	2.6	236	116.114	28	19	1109	4	2	1	0	0	0	0	0	0	91	2	3	308.615	0.523077	1	1	7.58333
68953	0	32	0	3	2	1	2	2	31.5	7.6	3.1	0.6	3.5	217	113.064	90	132	1918.5	4	4	2	0	0	0	0	0	0	97	3	3	192.2	0.531429	1	1	8.08333
71289	0	32	0	3	3	1	3	2	22.6	7.6	3	0.6	3.5	212	99.3575	19	18	3699.5	2	2	4	0	0	0	0	0	0	89	1	3	181.714	0.514286	1	1	7.41667
73998	0	32	0	4	3	0	1	2	28	4.6	1.6	0.3	2.6	203	85.1151	18	17	1303	1	2	1	0	0	0	0	0	0	79	2	2	124.923	0.184615	1	1	6.58333
74551	0	32	0	3	3	0	2	2	21.6	4.4	2	0.4	1.9	238	94.9831	34	23	3608	4	3	4	1	0	0	0	0	0	70	1	3	250.526	0.421053	1	1	5.83333
75951	0	32	0	4	3	0	1	2	25.1	3.3	1.4	0.3	1.4	184	126.028	28	20	1998	4	2	3	0	0	0	0	0	0	65	2	3	184	0.3	1	1	5.41667
76148	0	32	0	4	3	0	1	2	50.5	7.7	4	0.4	3	189	116.327	17	15	1492.5	1	1	2	0	0	0	0	0	0	81	3	3	252	0.533333	1	1	6.75
79341	0	32	0	5	3	0	1	2	19.7	4.7	2.4	0.3	1.5	150	116.679	17	11	1533.5	1	1	2	0	0	0	0	0	0	81	1	1	240	0.48	1	1	6.75
80731	0	32	0	5	3	0	2	2	25.8	6	2.9	0.5	2.4	264	116.114	20	15	1766.5	2	1	2	0	1	0	0	0	0	62	2	2	319	0.604167	1	1	5.16667
81442	0	32	0	2	1	1	1	2	29.2	6.8	3.5	0.5	2.6	228	130.213	21	16	1803.5	2	2	2	0	0	0	0	0	0	80	2	2	306.923	0.673077	1	1	6.66667
81944	0	32	0	4	3	0	1	1	33.7	4.9	2.1	0.4	2.3	333	96.5501	19	14	1673.5	2	1	2	0	0	0	0	0	0	69	3	2	304.043	0.365217	1	1	5.75
83568	0	32	0	4	3	0	1	1	26.9	4.7	2.3	0.4	2	250	120.043	19	19	3408	2	2	4	0	0	0	0	0	0	82	2	2	287.5	0.46	1	1	6.83333
85483	0	32	0	3	3	0	1	2	30.7	6.1	2.8	0.5	2.2	228	118.449	18	16	1393	1	2	1	0	0	0	0	0	0	56	3	1	290.182	0.636364	1	1	4.66667
85518	0	32	0	5	3	0	1	1	27.7	5.2	2.4	0.4	2.4	240	99.3575	21	17	1632.5	2	2	2	0	0	0	0	0	0	43	2	1	240	0.4	1	1	3.58333
86212	0	32	0	1	2	1	3	2	60.7	7.4	3.5	0.6	3.2	224	118.449	18	21	1541.5	1	3	2	1	0	0	0	0	0	46	3	2	245	0.65625	1	1	3.83333
87044	0	32	0	4	3	0	3	2	27.5	4.5	2.7	0.3	1.4	166	128.137	17	6	3016	1	1	4	1	0	1	0	0	10	25	2	2	320.143	0.578571	1	1	2.08333
87942	0	32	0	4	2	1	1	1	53.3	4.8	1.9	0.3	2.4	287	135.854	17	15	1135	1	1	1	0	0	0	0	0	0	50	3	3	227.208	0.2375	1	1	4.16667
89730	0	32	0	4	3	1	1	1	35.4	6.6	2.9	0.5	3.1	197	101.933	17	16	1862	1	2	2	0	0	0	0	0	0	43	3	2	184.29	0.467742	1	1	3.58333
91139	0	32	0	3	3	0	1	2	30.9	4.7	2.1	0.4	2	230	93.6075	20	21	2355.5	2	3	3	0	0	0	0	0	0	37	3	3	241.5	0.42	1	1	3.08333
92092	0	32	0	5	3	0	1	1	23.5	4.7	2.4	0.3	1.9	258	127.643	18	14	1449.5	1	1	1	0	0	0	0	0	0	60	1	1	325.895	0.378947	1	1	5
94819	0	32	0	1	1	0	1	2	24	5.2	2.4	0.3	2.4	254	121.662	18	14	1638	1	1	2	0	0	0	0	0	0	28	1	3	254	0.3	1	1	2.33333
95726	0	32	0	4	3	1	1	1	24.5	3.8	1.4	0.3	1.9	227	135.854	19	21	2878.5	2	3	4	0	0	0	0	0	0	22	1	3	167.263	0.221053	1	1	1.83333
96838	0	32	0	5	3	0	1	2	28.1	5.3	2.4	0.5	2.3	312	116.679	14	10	2372	1	1	3	0	0	0	0	0	0	27	2	2	325.565	0.521739	1	1	2.25
97322	0	32	0	4	3	0	1	2	36.2	6.4	2.5	0.4	3.2	290	101.933	92	107	1587	4	4	2	1	0	0	0	0	0	23	3	3	226.562	0.3125	1	1	1.91667
97423	0	32	0	2	2	1	1	2	39.3	6.1	3.1	0.4	2.6	212	119.069	18	16	956	1	2	1	0	0	0	0	0	0	35	3	1	252.769	0.476923	1	1	2.91667
98512	0	32	0	4	3	1	1	1	41.7	5.2	2.1	0.5	2.5	319	135.854	19	41	1389.5	2	4	1	0	1	0	0	0	0	18	3	3	267.96	0.42	1	1	1.5
99672	0	32	0	5	3	0	1	1	24	5.7	2.9	0.3	2.4	238	132.051	12	9	1424.5	1	1	1	0	0	0	0	0	0	28	1	3	287.583	0.3625	1	1	2.33333
2759	0	33	0	3	3	0	3	2	23.16	6.4	3.1	0.3	2.9	307	120.177	13	13	2136.11	1	1	3	0	0	0	0	0	0	243	1	2	328.172	0.32069	1	1	20.25
4013	0	33	0	2	3	0	1	1	25.04	4	2	0.3	1.5	230	127.574	19	13	2712.57	2	1	4	0	0	0	0	0	0	235	2	2	306.667	0.4	1	1	19.5833
9528	0	33	0	4	1	0	1	2	33.41	5	1.2	0.4	3.1	337	131.64	16	13	1396.37	1	1	1	0	0	0	0	0	0	236	3	1	130.452	0.154839	1	1	19.6667
17259	0	33	0	4	3	0	1	2	21.92	5.7	3.2	0.3	2.1	180	112.027	22	23	2625	3	3	4	0	0	0	0	0	0	212	1	1	274.286	0.457143	1	1	17.6667
19439	0	33	0	3	3	0	2	2	19.31	4	2	0.3	1.3	165	97.1797	22	13	2077	3	1	3	0	0	0	0	0	0	217	1	3	253.846	0.461538	1	1	18.0833
20509	0	33	0	3	2	0	1	1	19.05	5.5	3	0.4	2.1	183	97.1797	19	17	1024	2	2	1	0	0	0	0	0	0	217	1	1	261.429	0.571429	1	1	18.0833
22635	0	33	0	1	1	0	1	2	26.15	7.7	3.4	0.6	3.5	235	97.1797	23	16	1677	3	2	2	0	0	0	0	0	0	201	2	2	228.286	0.582857	1	1	16.75
24649	0	33	0	4	2	0	1	1	31.91	4.9	2.5	0.3	1.9	246	97.1578	24	16	1322	3	2	1	0	0	0	0	0	0	191	3	3	323.684	0.394737	1	1	15.9167
25229	0	33	0	4	3	0	1	1	26.05	5.7	2.1	0.6	2.5	269	138.503	18	19	1646.5	1	2	2	0	0	0	0	0	0	198	2	1	225.96	0.504	1	1	16.5
29023	0	33	0	2	3	0	2	2	28.09	6.1	3.3	0.4	2.3	207	74.2013	24	12	1744	3	1	2	0	0	0	0	0	0	201	2	2	297	0.573913	1	1	16.75
29492	0	33	0	4	3	0	1	2	26.61	5.7	3.1	0.4	2.1	218	112.027	19	13	2487.5	2	1	3	0	0	0	0	0	0	199	2	3	321.81	0.590476	1	1	16.5833
30862	0	33	0	3	3	0	1	2	18.32	3.7	1.4	0.4	1.8	202	97.1797	35	57	2901.5	4	4	4	0	0	0	0	0	0	198	1	3	157.111	0.311111	1	1	16.5
37822	0	33	0	3	3	0	2	2	23.72	4.1	1.9	0.3	1.9	209	97.1797	21	23	2476.5	2	3	3	0	0	0	0	0	0	170	1	2	209	0.3	1	1	14.1667
38792	0	33	0	4	3	0	1	2	28.98	3.8	1.9	0.4	1.4	222	138.503	18	14	1784.5	1	1	2	0	0	0	0	0	0	163	2	2	301.286	0.542857	1	1	13.5833
48087	0	33	0	4	3	0	1	1	33.89	4.4	2	0.4	1.9	221	127.24	29	37	1460.5	4	4	1	1	0	0	0	0	0	142	3	2	232.632	0.421053	1	1	11.8333
48192	0	33	0	3	3	1	1	2	22.23	5.1	2.5	0.5	2.1	277	94.3183	16	11	1123.5	1	1	1	0	0	0	0	0	0	148	1	2	329.762	0.595238	1	1	12.3333
49987	0	33	0	4	3	0	1	1	33.35	5.1	2.7	0.3	2.1	212	108.728	23	17	1188	3	2	1	0	0	0	0	0	0	133	3	3	272.571	0.385714	1	1	11.0833
53453	0	33	0	1	1	1	1	1	22.67	4.3	1.9	0.4	1.8	271	121.496	26	43	1799.5	3	4	2	0	0	0	0	0	0	119	1	1	286.056	0.422222	1	1	9.91667
53663	0	33	0	4	2	0	1	2	30.35	4.4	1.7	0.5	2.1	332	94.6073	22	18	2279.5	3	2	3	1	0	0	0	0	0	116	3	1	268.762	0.404762	1	1	9.66667
53937	0	33	0	4	1	0	3	2	27.33	7.4	3.4	0.5	3.4	254	127.24	17	15	1177	1	1	1	0	0	0	0	0	0	116	2	3	254	0.5	1	1	9.66667
59082	0	33	0	3	3	0	2	2	25.07	5.7	2.7	0.5	2.5	293	122.909	23	15	1782	3	1	2	0	0	0	0	0	0	118	2	2	316.44	0.54	1	1	9.83333
60702	0	33	0	1	3	0	1	1	21.94	6.9	3.4	0.5	2.7	253	117.024	18	12	1772.5	1	1	2	0	0	0	0	0	0	115	1	3	318.593	0.62963	1	1	9.58333
63499	0	33	0	2	1	0	1	2	43.2	5.1	1.7	0.3	2.8	233	129.301	24	27	1617	3	3	2	0	0	0	0	0	0	99	3	3	141.464	0.182143	1	1	8.25
64111	0	33	0	4	1	1	3	2	33.1	6.8	3.1	0.4	3.1	253	101.22	28	20	8281	4	2	4	1	0	0	0	0	0	89	3	1	253	0.4	1	1	7.41667
65132	0	33	0	1	1	1	1	2	25.3	5.4	2.8	0.3	2.1	191	124.381	18	19	805	1	2	1	0	0	0	0	0	0	98	2	3	254.667	0.4	1	1	8.16667
66283	0	33	0	4	3	0	1	2	40.2	5.1	2.3	0.6	2.1	222	93.3843	19	19	3734	2	2	4	0	0	0	0	0	0	104	3	1	243.143	0.657143	1	1	8.66667
68004	0	33	0	1	3	0	1	2	21.6	2.9	1.2	0.4	1.3	170	108.56	20	13	1207	2	1	1	0	0	0	0	0	0	106	1	3	156.923	0.369231	1	1	8.83333
68732	0	33	0	1	3	0	1	2	29.4	8.6	4.3	0.4	3.5	264	86.6054	17	14	2141.5	1	1	3	1	0	0	0	0	0	104	2	1	324.343	0.491429	1	1	8.66667
70078	0	33	0	1	1	1	1	1	24.6	4.6	2.6	0.3	1.7	212	122.19	17	12	1997.5	1	1	3	0	0	0	0	0	0	97	1	1	324.235	0.458824	1	1	8.08333
70121	0	33	0	3	1	1	3	2	21.2	4.9	2.6	0.3	1.8	117	114.206	18	23	1780.5	1	3	2	0	0	1	0	0	4	54	1	2	169	0.433333	1	1	4.5
71659	0	33	0	4	2	1	1	1	21.7	4.4	2.3	0.4	1.4	160	143.384	23	19	1873.5	3	2	2	0	0	0	0	0	0	95	1	2	262.857	0.657143	1	1	7.91667
76882	0	33	0	3	3	0	2	2	36.1	8	4.1	0.5	3.2	228	85.4224	21	18	1639	2	2	2	0	0	0	0	0	0	79	3	1	292.125	0.640625	1	1	6.58333
77953	0	33	0	5	3	0	3	2	22.1	4.3	2.4	0.3	1.4	149	117.024	16	9	1701	1	1	2	0	0	0	0	0	0	65	1	3	255.429	0.514286	1	1	5.41667
78008	0	33	0	4	3	0	1	2	32.9	7.1	3.1	0.6	3.2	307	101.22	18	18	1664	1	2	2	0	0	0	0	0	0	62	3	3	297.406	0.58125	1	1	5.16667
78457	0	33	0	3	3	0	1	2	25.9	7.1	3.3	0.3	3.4	282	112.272	21	14	1390.5	2	1	1	0	0	0	0	0	0	64	2	3	273.706	0.291176	1	1	5.33333
81608	0	33	0	3	3	0	1	2	21.2	4.4	2.2	0.4	1.6	164	94.3183	19	13	1955	2	1	2	0	0	0	0	0	0	73	1	2	225.5	0.55	1	1	6.08333
82669	0	33	0	4	3	0	1	2	31.3	6.6	2.4	0.6	3	326	134.903	13	21	1864.5	1	3	2	0	0	0	0	0	0	76	3	1	260.8	0.48	1	1	6.33333
82846	0	33	0	5	1	0	1	2	22	5.3	2.4	0.4	2.3	243	108.56	19	13	1652.5	2	1	2	0	0	0	0	0	0	64	1	1	253.565	0.417391	1	1	5.33333
87925	0	33	0	3	3	0	3	2	42.2	9.7	4.7	0.5	3.9	275	108.56	30	41	828	4	4	1	0	0	0	0	0	0	38	3	1	331.41	0.602564	1	1	3.16667
88625	0	33	0	4	3	0	1	2	39.2	5.5	2.6	0.5	2.3	233	133.563	17	11	1798.5	1	1	2	1	0	0	0	0	0	57	3	2	263.391	0.565217	1	1	4.75
89227	0	33	0	2	1	0	1	2	33.9	6.8	3.5	0.5	2.6	212	118.235	20	18	2025	2	2	3	0	0	0	0	0	0	40	3	3	285.385	0.673077	1	1	3.33333
94388	0	33	0	4	3	1	1	1	33.1	3.9	1.5	0.5	1.8	202	112.027	17	14	2421.5	1	1	3	0	0	0	0	0	0	18	3	3	168.333	0.416667	1	1	1.5
94686	0	33	0	3	2	0	3	2	25.6	4.6	1.9	0.5	2	233	120.147	77	53	2049.5	4	4	3	0	0	0	0	0	0	16	2	3	221.35	0.475	1	1	1.33333
96417	0	33	0	5	3	0	1	1	22.2	8.1	3.8	0.5	3.6	226	125.154	13	10	1587.5	1	1	2	0	0	0	0	0	0	36	1	3	238.556	0.527778	1	1	3
96725	0	33	0	2	1	0	1	1	32.4	5.4	2.7	0.3	2.2	235	118.856	23	31	1618	3	4	2	0	0	0	0	0	0	30	3	3	288.409	0.368182	1	1	2.5
96901	0	33	0	1	1	1	1	2	26.2	5.9	2.8	0.4	2.5	269	119.498	12	10	1847	1	1	2	0	0	0	0	0	0	28	2	3	301.28	0.448	1	1	2.33333
99824	0	33	0	5	3	0	1	2	23.3	6.2	3.1	0.5	2.5	242	79.9603	24	14	2410	3	1	3	0	0	0	0	0	0	16	1	3	300.08	0.62	1	1	1.33333
100144	0	33	0	2	3	1	1	2	32	5	2.1	0.6	2.1	224	86.6054	13	9	2066.5	1	1	3	0	0	0	0	0	0	22	3	2	224	0.6	1	1	1.83333
100589	0	33	0	1	1	0	1	2	36.5	9	4.4	0.5	3.9	270	120.147	28	36	2146	4	4	3	0	0	0	0	0	0	32	3	3	304.615	0.564103	1	1	2.66667
101139	0	33	0	3	3	0	1	2	26.2	8.5	4.1	0.3	3.9	287	134.067	17	13	1839.5	1	1	2	0	0	0	0	0	0	14	2	1	301.718	0.315385	1	1	1.16667
101252	0	33	0	5	3	1	1	2	40	5.4	2.2	0.4	2.7	319	118.235	13	8	1343.5	1	1	1	0	0	0	0	0	0	30	3	3	259.926	0.325926	1	1	2.5
541	0	34	0	1	1	0	1	1	24.75	3.7	1.8	0.3	1.5	135	126.681	20	12	1602.46	2	1	2	0	0	0	0	0	0	249	1	2	162	0.36	1	1	20.75
1914	0	34	0	3	1	0	1	1	39.31	4.4	2.2	0.2	1.8	236	113.394	44	55	3287.38	4	4	4	1	0	0	0	0	0	244	3	2	288.444	0.244444	1	1	20.3333
4464	0	34	0	4	2	0	3	2	23.12	4.4	1.9	0.4	1.9	199	146.036	19	12	2392.63	2	1	3	0	0	0	0	0	0	229	1	2	199	0.4	1	1	19.0833
4888	0	34	0	4	3	0	1	1	33.65	7.3	2.9	0.6	3.6	269	137.567	17	20	2352.15	1	2	3	1	1	0	0	0	0	229	3	2	216.694	0.483333	1	1	19.0833
6190	0	34	0	4	1	1	1	2	29.03	5.7	2	0.4	2.1	229	130.718	15	16	4259.21	1	2	4	0	0	0	0	0	0	241	2	1	218.095	0.380952	1	1	20.0833
6451	0	34	0	4	3	1	3	2	31.54	5.1	1.9	0.3	2.3	212	130.718	21	35	1234	2	4	1	0	0	0	0	0	0	239	3	1	175.13	0.247826	1	1	19.9167
7652	0	34	0	4	3	0	1	2	38.4	7.1	3.3	0.6	3	254	137.567	21	22	2372.08	2	3	3	1	0	0	0	0	0	245	3	3	279.4	0.66	1	1	20.4167
7671	0	34	0	4	1	0	1	1	34.31	6.1	2.7	0.5	2.9	251	130.718	22	15	2014.83	3	1	3	0	0	0	0	0	0	230	3	2	233.69	0.465517	1	1	19.1667
8011	0	34	0	3	3	0	1	2	22.62	4.1	2.2	0.3	1.5	160	73.6818	20	15	2312.78	2	1	3	0	0	0	0	0	0	234	1	3	234.667	0.44	1	1	19.5
9417	0	34	0	3	3	0	1	2	21.97	7.3	3.4	0.6	3.1	286	126.681	20	20	1576.59	2	2	2	0	0	0	0	0	0	239	1	2	313.677	0.658065	1	1	19.9167
9814	0	34	0	2	3	0	1	2	18.59	5	2.8	0.3	1.7	187	126.681	25	23	3353.44	3	3	4	0	0	0	0	0	0	241	1	3	308	0.494118	1	1	20.0833
11366	0	34	0	3	3	0	1	2	37.95	6.6	3.2	0.4	2.8	242	119.306	20	21	1214	2	3	1	0	0	0	0	0	0	205	3	2	276.571	0.457143	1	1	17.0833
13887	0	34	0	3	2	0	2	1	22.61	4.6	2	0.4	1.8	211	73.6818	20	19	1670	2	2	2	0	0	0	0	0	0	228	1	2	234.444	0.444444	1	1	19
15054	0	34	0	4	2	0	1	2	39.9	9.5	4.1	0.6	4.7	280	137.533	17	15	2435	1	1	3	0	0	0	0	0	0	222	3	2	244.255	0.523404	1	1	18.5
16158	0	34	0	3	3	0	3	2	30.64	8.4	3.8	0.6	3.4	297	83.6915	17	13	1297	1	1	1	0	1	0	0	0	0	216	3	1	331.941	0.670588	1	1	18
19064	0	34	0	4	3	0	1	2	26.09	5.4	1.9	0.3	2.8	235	111.242	21	8	1171	2	1	1	1	0	0	0	0	0	223	2	1	159.464	0.203571	1	1	18.5833
20444	0	34	0	5	3	0	1	1	19.35	4.9	2.7	0.3	1.7	208	83.6915	25	23	1458	3	3	1	0	0	0	0	0	0	208	1	1	330.353	0.476471	1	1	17.3333
21949	0	34	0	5	3	0	2	2	41.28	4.6	2.2	0.3	2	242	119.306	19	22	976	2	3	1	0	0	0	0	0	0	200	3	2	266.2	0.33	1	1	16.6667
23090	0	34	0	1	1	0	3	2	27.28	9.1	4.6	0.5	3.5	216	119.306	47	63	1899	4	4	2	0	0	0	0	0	0	195	2	2	283.886	0.657143	1	1	16.25
23181	0	34	0	4	3	0	1	2	22.28	4.2	1.6	0.3	2.2	258	130.732	21	20	1878	2	2	2	0	0	0	0	0	0	191	1	2	187.636	0.218182	1	1	15.9167
24908	0	34	0	3	3	0	1	2	23.83	4.4	1.9	0.4	1.9	307	83.6915	25	21	1111.5	3	3	1	0	0	0	0	0	0	200	1	1	307	0.4	1	1	16.6667
25022	0	34	0	4	1	1	2	2	29.72	4	1.7	0.3	1.8	338	130.732	22	11	2230	3	1	3	1	0	0	0	0	0	197	2	2	319.222	0.283333	1	1	16.4167
26975	0	34	0	3	3	0	1	2	21.52	5.9	2.8	0.5	2.4	229	113.406	18	9	1683	1	1	2	0	0	0	0	0	0	188	1	1	267.167	0.583333	1	1	15.6667
26984	0	34	0	3	3	0	1	2	34.64	6.3	3.4	0.4	2.4	184	96.4994	24	21	2250.5	3	3	3	0	0	0	0	0	0	191	3	3	260.667	0.566667	1	1	15.9167
27648	0	34	0	3	3	0	1	2	23.25	4.9	2.7	0.4	1.7	210	83.6915	21	14	1270.5	2	1	1	0	0	0	0	0	0	196	1	2	333.529	0.635294	1	1	16.3333
27907	0	34	0	4	2	1	3	2	25.78	5.7	2.3	0.5	2.5	260	130.732	18	14	1847.5	1	1	2	0	0	0	0	0	0	198	2	3	239.2	0.46	1	1	16.5
28030	0	34	0	4	3	0	1	1	24.35	3.8	1.8	0.2	1.7	292	130.732	22	24	1802	3	3	2	0	0	0	0	0	0	197	1	2	309.176	0.211765	1	1	16.4167
28099	0	34	0	3	3	0	3	2	24.5	9.1	3.6	0.6	4.5	404	96.4994	24	17	2125	3	2	3	0	0	0	0	0	0	199	1	3	323.2	0.48	1	1	16.5833
29486	0	34	0	4	3	0	1	2	27.9	5.8	2.9	0.4	2.3	265	111.242	16	14	2686.5	1	1	4	0	0	0	0	0	0	189	2	1	334.13	0.504348	1	1	15.75
30742	0	34	0	3	3	0	1	2	19.99	5.6	3.1	0.3	2	169	113.406	19	18	3090	2	2	4	0	0	0	0	0	0	197	1	2	261.95	0.465	1	1	16.4167
39765	0	34	0	4	1	0	3	2	26.57	4.7	1.2	0.4	2.7	301	84.9388	33	21	3114.5	4	3	4	0	0	0	0	0	0	172	2	2	133.778	0.177778	1	1	14.3333
45217	0	34	0	3	3	1	1	1	26.33	4.4	1.6	0.5	2.2	267	109.605	22	20	2117.5	3	2	3	0	0	0	0	0	0	137	2	3	194.182	0.363636	1	1	11.4167
45226	0	34	0	1	1	0	1	1	29.65	8.4	3.9	0.5	3.8	240	134.158	24	17	1887.5	3	2	2	1	0	0	0	0	0	141	2	3	246.316	0.513158	1	1	11.75
48809	0	34	0	4	3	0	3	2	29.51	6.3	2.4	0.4	3.3	266	84.9388	18	15	2578	1	1	4	1	0	0	0	0	0	138	2	3	193.455	0.290909	1	1	11.5
50592	0	34	0	1	1	1	1	1	25.91	7.8	4.1	0.4	3.2	242	121.335	19	16	2285	2	2	3	0	0	0	0	0	0	137	2	2	310.062	0.5125	1	1	11.4167
51435	0	34	0	4	2	0	1	3	19.75	2.9	1.6	0.2	1.1	149	144.161	26	19	1050	3	2	1	0	0	0	0	0	0	140	1	1	216.727	0.290909	1	1	11.6667
52256	0	34	0	1	2	0	1	1	20	5.9	3.5	0.3	2	131	118.662	20	14	1080	2	1	1	0	0	0	0	0	0	112	1	3	229.25	0.525	1	1	9.33333
52368	0	34	0	3	3	0	2	2	36.84	5.6	2.9	0.4	2.1	225	118.024	17	13	1987.5	1	1	3	0	0	0	0	0	0	119	3	3	310.714	0.552381	1	1	9.91667
53174	0	34	0	2	1	0	1	1	24.96	5.3	3	0.3	1.9	178	135.233	20	20	1522	2	2	2	0	0	0	0	0	0	112	2	2	281.053	0.473684	1	1	9.33333
54335	0	34	0	3	3	0	1	2	26.12	5.1	1.7	0.3	2.9	272	104.331	24	20	2004	3	2	3	0	0	0	0	0	0	132	2	2	159.448	0.175862	1	1	11
61042	0	34	0	5	3	0	1	2	19.13	4.7	2	0.3	2.3	246	118.662	25	18	1831.5	3	2	2	0	0	0	0	0	0	113	1	1	213.913	0.26087	1	1	9.41667
63128	0	34	0	4	3	0	1	2	18	4.1	1.3	0.3	2.4	157	116.499	19	17	452	2	2	1	0	0	0	0	0	0	90	1	2	85.0417	0.1625	1	1	7.5
63141	0	34	0	4	2	0	1	2	31.9	5.9	2.9	0.4	2.5	234	137.533	19	26	1994	2	3	3	0	0	0	0	0	0	95	3	2	271.44	0.464	1	1	7.91667
64461	0	34	0	3	3	1	3	2	36.2	9.1	3.8	0.6	4.4	305	113.942	18	11	2782	1	1	4	0	0	0	0	0	0	100	3	3	263.409	0.518182	1	1	8.33333
64875	0	34	0	3	3	0	1	2	21.5	6.2	3.6	0.4	2.2	138	113.942	19	14	2040	2	1	3	0	0	0	0	0	0	88	1	3	225.818	0.654545	1	1	7.33333
65918	0	34	0	5	3	0	2	2	17.9	3.9	1.8	0.3	1.7	248	124.278	17	12	1280.5	1	1	1	0	0	0	0	0	0	106	1	3	262.588	0.317647	1	1	8.83333
68993	0	34	0	5	2	1	1	1	26	5.9	3	0.3	2.1	212	127.522	37	47	543	4	4	1	0	0	0	0	0	0	105	2	1	302.857	0.428571	1	1	8.75
71450	0	34	0	3	3	0	1	2	21.2	5.2	2.8	0.4	1.9	194	106.03	19	13	1811	2	1	2	0	0	0	0	0	0	103	1	1	285.895	0.589474	1	1	8.58333
75155	0	34	0	3	3	0	3	3	25.7	7.7	3.1	0.6	3.7	308	120.646	20	20	2491	2	2	3	1	0	0	0	0	0	64	2	3	258.054	0.502703	1	1	5.33333
77795	0	34	0	4	3	0	1	2	31.8	6.7	3.1	0.5	2.9	251	91.5312	33	35	2195	4	4	3	0	0	0	0	0	0	81	3	2	268.31	0.534483	1	1	6.75
78768	0	34	0	4	3	0	1	2	30.2	5.5	2.7	0.5	2.2	273	84.9388	23	24	2371.5	3	3	3	1	0	0	0	0	0	63	3	1	335.045	0.613636	1	1	5.25
79181	0	34	0	3	3	1	3	2	32.3	7.6	4.2	0.4	2.5	193	114.494	13	11	2066.5	1	1	3	0	0	0	0	0	0	65	3	3	324.24	0.672	1	1	5.41667
79491	0	34	0	5	3	0	1	1	24.5	7.1	3.6	0.5	2.9	218	124.278	24	18	2597.5	3	2	4	0	0	0	0	0	0	64	1	2	270.621	0.62069	1	1	5.33333
79696	0	34	0	5	2	0	1	1	16.3	5.3	2.7	0.4	2.1	204	129.285	23	20	1103	3	2	1	0	0	0	0	0	0	81	1	1	262.286	0.514286	1	1	6.75
80787	0	34	0	4	3	0	1	2	28.6	5.5	2.2	0.4	2.7	283	126.35	19	18	1784	2	2	2	0	0	0	0	0	0	79	2	3	230.593	0.325926	1	1	6.58333
82450	0	34	0	1	2	1	1	2	39.5	5.5	2.9	0.3	2.2	199	122.771	18	17	1886	1	2	2	0	0	0	0	0	0	62	3	3	262.318	0.395455	1	1	5.16667
85656	0	34	0	3	3	0	2	2	19.7	7.2	3.6	0.5	2.8	234	122.048	17	10	2286.5	1	1	3	0	0	0	0	0	0	46	1	1	300.857	0.642857	1	1	3.83333
87053	0	34	0	1	1	0	1	2	35.3	4.5	2.5	0.4	1.5	165	126.681	23	18	1568	3	2	2	0	0	0	0	0	0	38	3	2	275	0.666667	1	1	3.16667
88533	0	34	0	5	3	0	1	2	20.3	5.2	2.6	0.4	2.1	232	118.024	19	15	1198	2	1	1	0	0	0	0	0	0	58	1	3	287.238	0.495238	1	1	4.83333
89562	0	34	0	4	1	1	3	2	39	9.2	3.9	0.6	4.4	265	109.592	17	15	2151	1	1	3	0	0	0	0	0	0	57	3	3	234.886	0.531818	1	1	4.75
89705	0	34	0	4	3	0	1	1	31.6	6.1	3.1	0.4	2.3	213	106.403	19	14	2659.5	2	1	4	0	0	0	0	0	0	44	3	2	287.087	0.53913	1	1	3.66667
91642	0	34	0	3	3	0	1	2	24.6	4.6	2.3	0.2	2	257	92.3016	21	21	1879.5	2	3	2	1	0	0	0	0	0	56	1	3	295.55	0.23	1	1	4.66667
93585	0	34	0	4	3	0	3	3	18.7	5	2	0.4	2.4	239	118.368	21	14	1868	2	1	2	0	0	0	0	0	0	56	1	2	199.167	0.333333	1	1	4.66667
93677	0	34	0	3	3	0	1	2	22.2	4.3	2.2	0.3	1.8	253	89.6795	21	12	1768	2	1	2	0	0	0	0	0	0	42	1	3	309.222	0.366667	1	1	3.5
94127	0	34	0	5	2	0	1	2	25.5	4.5	2.2	0.4	1.7	234	113.406	20	19	1943.5	2	2	2	0	0	0	0	0	0	27	2	1	302.824	0.517647	1	1	2.25
95568	0	34	0	5	3	0	1	2	16.5	5.9	3.1	0.4	2.3	224	116.205	16	9	2691	1	1	4	0	0	0	0	0	0	17	1	2	301.913	0.53913	1	1	1.41667
96084	0	34	0	4	2	0	1	1	54.6	6.1	1.9	0.5	3.6	335	101.935	22	22	1956	3	3	2	0	0	0	0	0	0	18	3	1	176.806	0.263889	1	1	1.5
97451	0	34	0	2	3	0	1	2	28.4	4.6	1.8	0.3	2.4	183	119.306	15	12	1002	1	1	1	0	0	0	0	0	0	35	2	3	137.25	0.225	1	1	2.91667
100500	0	34	0	4	3	0	1	1	30.8	7.9	3.8	0.4	3.2	207	130.732	14	10	2316	1	1	3	1	0	0	0	0	0	28	3	2	245.812	0.475	1	1	2.33333
101256	0	34	0	4	3	0	1	1	52.9	4.4	2.1	0.4	1.8	236	128.519	17	16	628.5	1	2	1	1	0	0	0	0	0	15	3	3	275.333	0.466667	1	1	1.25
101281	0	34	0	1	1	1	1	2	26.1	6.3	3.4	0.3	2.3	215	127.522	18	9	2339.5	1	1	3	0	0	0	0	0	0	35	2	3	317.826	0.443478	1	1	2.91667
102532	0	34	0	4	3	0	1	1	31.9	5.1	2.4	0.3	2.2	241	89.2411	14	7	2397	1	1	3	0	0	0	0	0	0	15	3	3	262.909	0.327273	1	1	1.25
1391	0	35	0	4	3	0	1	2	25.98	3.9	1.1	0.2	2.3	226	129.803	14	12	1159.66	1	1	1	0	0	0	0	0	0	239	2	3	108.087	0.0956522	1	1	19.9167
2552	0	35	0	5	3	1	2	2	41.6	7.8	3.2	0.4	4.1	344	53.2897	17	19	2442.42	1	2	3	1	0	0	0	0	0	246	3	1	268.488	0.312195	1	1	20.5
3130	0	35	0	4	1	0	3	2	30.14	5.7	2.6	0.4	2.6	258	145.013	19	12	1563.87	2	1	2	0	0	0	0	0	0	242	3	2	258	0.4	1	1	20.1667
3360	0	35	0	4	3	0	1	1	34.82	4.4	2.4	0.3	1.6	142	129.803	20	23	2463.29	2	3	3	0	0	0	0	0	0	235	3	1	213	0.45	1	1	19.5833
10451	0	35	0	4	1	0	1	1	40.68	4.7	2.5	0.2	1.9	226	136.571	21	31	1213	2	4	1	1	1	0	0	0	0	216	3	2	297.368	0.263158	1	1	18
12098	0	35	0	3	3	0	2	2	26.08	5	2.8	0.3	1.8	190	95.8239	20	17	2754	2	2	4	0	0	0	0	0	0	228	2	2	295.556	0.466667	1	1	19
12669	0	35	0	3	3	0	3	2	19.53	5.9	2.5	0.4	2.8	273	83.1056	23	19	1157	3	2	1	0	0	0	0	0	0	207	1	2	243.75	0.357143	1	1	17.25
13021	0	35	0	5	3	0	1	2	20.1	3.8	1.9	0.2	1.6	220	118.471	17	16	964	1	2	1	0	0	0	0	0	0	211	1	1	261.25	0.2375	1	1	17.5833
18757	0	35	0	3	1	0	3	2	26.2	4.5	1.9	0.3	2.1	298	118.471	24	22	1316	3	3	1	0	0	0	0	0	0	217	2	1	269.619	0.271429	1	1	18.0833
19402	0	35	0	3	2	0	2	1	28.43	6.8	3.1	0.5	3.1	330	112.612	21	21	2200	2	3	3	0	0	0	0	0	0	226	2	3	330	0.5	1	1	18.8333
19804	0	35	0	3	3	0	1	2	20.72	4.1	2.1	0.4	1.4	194	65.2028	19	15	1632	2	1	2	0	1	0	0	0	0	218	1	3	291	0.6	1	1	18.1667
20593	0	35	0	4	2	0	1	2	39.92	4.6	2.3	0.3	1.9	252	129.817	18	18	1014	1	2	1	0	0	0	0	0	0	213	3	3	305.053	0.363158	1	1	17.75
22179	0	35	0	4	1	1	1	1	33.68	5.3	2.2	0.5	2.4	266	110.464	19	23	882.5	2	3	1	0	0	0	0	0	0	203	3	2	243.833	0.458333	1	1	16.9167
24050	0	35	0	3	3	0	3	2	34.21	8.7	4.1	0.5	3.8	237	83.1056	18	19	1479.5	1	2	2	0	0	0	0	0	0	193	3	2	255.711	0.539474	1	1	16.0833
26287	0	35	0	3	3	0	1	2	24.5	3.3	1.6	0.4	1.3	156	95.8239	22	16	1788.5	3	2	2	0	0	0	0	0	0	202	1	2	192	0.492308	1	1	16.8333
29491	0	35	0	3	3	0	1	2	26.51	4.1	1.9	0.3	1.7	256	83.1056	29	30	2029	4	4	3	0	0	0	0	0	0	187	2	2	286.118	0.335294	1	1	15.5833
31847	0	35	0	3	3	0	3	2	23.3	3.4	1.6	0.3	1.4	178	118.471	19	17	1578.5	2	2	2	0	0	0	0	0	0	162	1	2	203.429	0.342857	1	1	13.5
32240	0	35	0	4	3	0	1	2	33.71	6.6	2.4	0.6	3.4	283	110.464	25	18	1289	3	2	1	0	0	0	0	0	0	178	3	2	199.765	0.423529	1	1	14.8333
35056	0	35	0	4	3	1	3	2	25.87	7.3	2.4	0.5	3.7	347	110.464	18	15	1583.5	1	1	2	0	0	0	0	0	0	173	2	1	225.081	0.324324	1	1	14.4167
35690	0	35	0	3	3	0	1	2	21.97	5.5	2.5	0.4	2.1	246	112.612	28	25	1024	4	3	1	0	0	0	0	0	0	171	1	2	292.857	0.47619	1	1	14.25
36783	0	35	0	4	2	0	1	2	36.97	4.2	1.5	0.3	2.3	281	129.817	27	26	1024	4	3	1	0	0	0	0	0	0	162	3	2	183.261	0.195652	1	1	13.5
37099	0	35	0	1	1	1	1	1	27.89	8.4	3.9	0.5	3.7	308	118.471	16	17	643	1	2	1	0	0	0	0	0	0	165	2	2	324.649	0.527027	1	1	13.75
38467	0	35	0	4	3	0	3	2	28.57	6.9	2.8	0.5	3.3	227	110.464	19	13	1763.5	2	1	2	0	0	0	0	0	0	158	2	2	192.606	0.424242	1	1	13.1667
39604	0	35	0	3	3	0	1	2	20.33	5.6	2.1	0.4	2.8	220	83.1056	25	16	1216.5	3	2	1	0	0	0	0	0	0	165	1	2	165	0.3	1	1	13.75
46725	0	35	0	5	3	0	1	2	31.19	5.4	2.8	0.4	2.2	228	115.392	18	12	1329.5	1	1	1	0	0	0	0	0	0	149	3	3	290.182	0.509091	1	1	12.4167
49667	0	35	0	5	3	0	1	1	19.49	4.4	2.5	0.2	1.7	195	113.693	14	16	1440	1	2	1	0	0	0	0	0	0	155	1	2	286.765	0.294118	1	1	12.9167
51683	0	35	0	3	3	0	1	2	20.29	6.4	2.8	0.5	2.9	263	116.586	25	19	2359.5	3	2	3	0	0	0	0	0	0	121	1	3	253.931	0.482759	1	1	10.0833
51809	0	35	0	3	3	0	2	2	20.39	3.5	1.4	0.3	1.5	287	100.352	22	18	1998	3	2	3	0	0	0	0	0	0	124	1	3	267.867	0.28	1	1	10.3333
52092	0	35	0	1	1	0	1	2	36.13	7.3	3.8	0.4	3	239	114.246	36	100	2803	4	4	4	0	0	0	0	0	0	117	3	3	302.733	0.506667	1	1	9.75
52563	0	35	0	3	2	0	3	2	20.48	5.1	2.8	0.4	1.8	196	79.8779	39	56	942	4	4	1	1	0	0	0	0	0	128	1	3	304.889	0.622222	1	1	10.6667
53987	0	35	0	4	3	0	1	2	33.9	4.7	1.6	0.4	2.4	313	101.222	13	12	2070.5	1	1	3	0	0	0	0	0	0	123	3	3	208.667	0.266667	1	1	10.25
54228	0	35	0	4	3	0	1	1	34.82	4.1	2.2	0.3	1.5	217	135.104	18	12	1097.5	1	1	1	0	0	0	0	0	0	111	3	2	318.267	0.44	1	1	9.25
54719	0	35	0	4	3	0	1	2	28.39	5.9	2.8	0.3	2.8	251	131.7	16	15	1439	1	1	1	1	0	0	0	0	0	130	2	1	251	0.3	1	1	10.8333
58853	0	35	0	3	3	0	1	2	32.32	5.2	2.8	0.4	1.7	188	98.8058	27	33	2329	4	4	3	0	0	0	0	0	0	133	3	2	309.647	0.658824	1	1	11.0833
61235	0	35	0	3	2	0	3	2	27.72	6.3	3	0.4	2.3	206	89.0517	22	17	2239	3	2	3	0	0	0	0	0	0	121	2	3	268.696	0.521739	1	1	10.0833
64259	0	35	0	1	1	0	1	2	27	5.3	2.6	0.3	2.2	208	113.693	23	15	2716	3	1	4	0	0	0	0	0	0	107	2	1	245.818	0.354545	1	1	8.91667
66022	0	35	0	4	3	0	1	2	31.8	6	2.5	0.4	3	348	121.373	62	176	1370.5	4	4	1	0	0	0	0	0	0	100	3	3	290	0.333333	1	1	8.33333
68206	0	35	0	5	3	0	1	1	33.3	3.4	1.5	0.3	1.5	197	121.911	18	15	2520.5	1	1	3	1	0	0	0	0	0	94	3	2	197	0.3	1	1	7.83333
68564	0	35	0	5	3	0	1	2	18.4	6.9	4.1	0.2	2.5	185	115.392	19	12	1603	2	1	2	0	0	0	0	0	0	97	1	1	303.4	0.328	1	1	8.08333
68837	0	35	0	4	3	0	1	2	21.1	3.8	1.5	0.3	1.8	217	110.464	29	21	2388	4	3	3	0	0	0	0	0	0	91	1	2	180.833	0.25	1	1	7.58333
70833	0	35	0	4	3	0	3	2	25.5	5.6	2.4	0.4	2.8	156	93.2874	23	29	2414	3	4	3	0	0	0	0	0	0	103	2	3	133.714	0.342857	1	1	8.58333
71412	0	35	0	4	3	0	1	1	27.8	6	2.6	0.6	2.7	242	107.211	20	14	1550	2	1	2	0	0	0	0	0	0	90	2	2	233.037	0.577778	1	1	7.5
71660	0	35	0	3	1	0	1	2	36.4	4.9	2.4	0.3	2	174	91.6555	24	30	1702	3	4	2	0	0	0	0	0	0	88	3	2	208.8	0.36	1	1	7.33333
73767	0	35	0	5	3	0	1	2	19	4.2	2.3	0.2	1.6	198	115.392	15	10	1778.5	1	1	2	0	0	0	0	0	0	71	1	3	284.625	0.2875	1	1	5.91667
74481	0	35	0	4	2	0	1	2	38.6	4	2	0.3	1.6	186	104.129	34	35	2026	4	4	3	1	0	0	0	0	0	62	3	2	232.5	0.375	1	1	5.16667
77320	0	35	0	4	1	1	1	2	19.8	5.5	2.4	0.3	2.6	162	113.901	17	7	3072	1	1	4	0	0	0	0	0	0	63	1	1	149.538	0.276923	1	1	5.25
79760	0	35	0	4	3	0	1	2	40.2	5.5	2.6	0.5	2.3	221	119.428	19	18	2048.5	2	2	3	0	0	0	0	0	0	67	3	3	249.826	0.565217	1	1	5.58333
82337	0	35	0	3	3	1	2	2	25.7	5.9	2.9	0.4	2.4	218	114.246	29	46	1352.5	4	4	1	0	0	0	0	0	0	78	2	3	263.417	0.483333	1	1	6.5
86752	0	35	0	3	2	0	2	2	24.7	5.3	2.8	0.4	2	222	97.2856	24	19	2163.5	3	2	3	0	0	0	0	0	0	55	1	3	310.8	0.56	1	1	4.58333
86990	0	35	0	3	3	0	1	2	28.9	4.4	2.1	0.4	1.6	195	115.392	19	15	1360.5	2	1	1	0	0	0	0	0	0	56	2	3	255.938	0.525	1	1	4.66667
87808	0	35	0	3	3	0	1	2	24.6	7.1	3.4	0.5	3	240	83.1056	21	17	1655	2	2	2	0	0	0	0	0	0	41	1	3	272	0.566667	1	1	3.41667
93267	0	35	0	3	3	0	1	2	21.3	3.4	1.8	0.2	1.3	147	114.816	29	18	2337.5	4	2	3	0	0	0	0	0	0	52	1	3	203.538	0.276923	1	1	4.33333
95778	0	35	0	4	1	1	1	2	22.4	7.5	3.1	0.5	3.8	276	135.833	15	13	1693.5	1	1	2	0	0	0	0	0	0	32	1	3	225.158	0.407895	1	1	2.66667
96123	0	35	0	1	3	0	1	1	36	7	2.6	0.4	3.9	143	91.6555	18	18	1787	1	2	2	0	0	0	0	0	0	28	3	3	95.3333	0.266667	1	1	2.33333
99714	0	35	0	3	3	0	1	2	37.2	5.9	3	0.4	2.3	189	115.979	15	14	1869	1	1	2	0	0	0	0	0	0	27	3	2	246.522	0.521739	1	1	2.25
100673	0	35	0	4	1	0	3	3	21.1	3.9	1.4	0.6	1.7	380	133.698	15	9	2496.5	1	1	3	0	0	0	0	0	0	18	1	1	312.941	0.494118	1	1	1.5
100684	0	35	0	4	2	0	1	2	28	5.3	1.9	0.4	2.8	271	127.62	20	14	1790.5	2	1	2	0	0	0	0	0	0	19	2	3	183.893	0.271429	1	1	1.58333
101957	0	35	0	5	2	0	2	2	26.1	4.2	2.2	0.3	1.6	167	121.194	16	11	1459.5	1	1	1	0	0	0	0	0	0	20	2	3	229.625	0.4125	1	1	1.66667
2803	0	36	0	3	3	0	2	2	38.89	5.9	2.8	0.4	2.4	279	111.812	34	50	2259.31	4	4	3	1	0	0	0	0	0	241	3	2	325.5	0.466667	1	1	20.0833
9954	0	36	0	4	3	0	1	2	24.61	3.2	1.4	0.2	1.4	236	154.91	16	9	1222.25	1	1	1	0	0	0	0	0	0	245	1	3	236	0.2	1	1	20.4167
11974	0	36	0	4	1	1	1	1	25.53	7.6	3.3	0.4	3.7	314	128.908	28	28	2069	4	4	3	0	0	0	0	0	0	206	2	1	280.054	0.356757	1	1	17.1667
13885	0	36	0	4	3	0	1	1	35.84	5.2	2.1	0.5	2.4	289	128.908	14	14	1740	1	1	2	0	0	0	0	0	0	216	3	2	252.875	0.4375	1	1	18
17977	0	36	0	3	2	0	1	2	22.32	5.1	2.5	0.4	2.1	223	111.824	25	17	686	3	2	1	0	0	0	0	0	0	225	1	3	265.476	0.47619	1	1	18.75
19974	0	36	0	3	3	0	1	2	27.24	3.6	1.6	0.3	1.6	237	111.824	20	21	3319	2	3	4	0	0	0	0	0	0	210	2	2	237	0.3	1	1	17.5
22583	0	36	0	4	2	1	3	1	27.05	4.9	1.9	0.5	2.1	243	128.908	21	28	3364.5	2	4	4	0	0	0	0	0	0	196	2	3	219.857	0.452381	1	1	16.3333
34515	0	36	0	4	3	0	3	2	26.81	7.6	3	0.5	3.6	261	74.6381	15	14	1744	1	1	2	0	0	0	0	0	0	178	2	3	217.5	0.416667	1	1	14.8333
41605	0	36	0	3	3	1	1	2	29.69	5.9	3.1	0.4	2.2	234	82.5239	24	25	1353.5	3	3	1	0	0	0	0	0	0	140	2	3	329.727	0.563636	1	1	11.6667
45518	0	36	0	4	3	0	1	2	35.77	3.1	1.4	0.2	1.4	221	101.938	30	23	2188	4	3	3	0	0	0	0	0	0	153	3	2	221	0.2	1	1	12.75
47736	0	36	0	4	2	1	3	2	33.62	8.4	3.9	0.5	3.8	216	111.364	18	11	1932.5	1	1	2	0	0	0	0	0	0	135	3	1	221.684	0.513158	1	1	11.25
48382	0	36	0	1	1	0	1	2	15.48	4.4	1.9	0.4	2	180	116.378	21	14	2163	2	1	3	0	0	0	0	0	0	147	1	1	171	0.38	1	1	12.25
48676	0	36	0	2	1	0	1	1	20.32	4	2.1	0.3	1.5	231	104.55	15	9	1745.5	1	1	2	0	0	0	0	0	0	150	1	2	323.4	0.42	1	1	12.5
49768	0	36	0	3	3	0	2	2	19.19	4	1.6	0.4	1.9	261	118.291	17	16	1290.5	1	2	1	1	0	0	0	0	0	135	1	3	219.789	0.336842	1	1	11.25
50190	0	36	0	5	3	0	1	2	24.35	5.7	2.5	0.5	2.6	284	108.076	19	16	1499	2	2	2	0	0	0	0	0	0	155	1	3	273.077	0.480769	1	1	12.9167
51495	0	36	0	4	3	0	1	2	28.01	5.9	2.3	0.3	3	239	116.716	19	23	1529	2	3	2	0	0	0	0	0	0	136	2	3	183.233	0.23	1	1	11.3333
53383	0	36	0	2	2	0	1	2	20.34	5.6	2.1	0.5	2.8	220	115.167	28	13	2680.5	4	1	4	0	0	0	0	0	0	131	1	3	165	0.375	1	1	10.9167
53557	0	36	0	1	3	0	1	1	38.55	6.8	1.8	1	4	378	115.77	31	46	3312	4	4	4	0	0	0	0	0	0	113	3	2	170.1	0.45	1	1	9.41667
57613	0	36	0	1	1	0	1	2	27.56	4.4	1.9	0.5	1.7	227	117.006	28	25	3211.5	4	3	4	0	0	0	0	0	0	115	2	3	253.706	0.558824	1	1	9.58333
65021	0	36	0	3	3	0	2	2	40.4	6.5	3.5	0.4	2.3	209	101.248	29	30	1039.5	4	4	1	0	0	0	0	0	0	97	3	3	318.043	0.608696	1	1	8.08333
65558	0	36	0	4	3	0	2	2	34.7	7.5	3.6	0.5	3	247	63.95	16	16	2143.5	1	2	3	1	0	0	0	0	0	102	3	2	296.4	0.6	1	1	8.5
65564	0	36	0	4	3	1	1	2	44.7	5.9	2.3	0.4	3	332	118.592	22	17	1735.5	3	2	2	1	0	0	0	0	0	93	3	3	254.533	0.306667	1	1	7.75
65967	0	36	0	2	3	0	1	3	23.5	4.4	2.3	0.4	1.5	170	112.352	15	14	2285	1	1	3	0	0	0	0	0	0	107	1	1	260.667	0.613333	1	1	8.91667
69136	0	36	0	1	3	1	1	2	26.4	6.1	2.8	0.4	2.8	273	121.788	20	21	2252.5	2	3	3	0	0	0	0	0	0	87	2	2	273	0.4	1	1	7.25
69691	0	36	0	3	2	1	3	2	22	8.6	3.6	0.6	4	229	114.013	40	47	3353.5	4	4	4	0	0	1	0	1	2	67	1	1	206.1	0.54	1	1	5.58333
70427	0	36	0	3	3	0	1	2	22.7	6.3	3	0.4	2.3	224	114.013	27	35	1153.5	4	4	1	0	0	0	0	0	0	85	1	3	292.174	0.521739	1	1	7.08333
77957	0	36	0	4	3	0	1	2	36.1	6.4	2.6	0.5	2.6	246	109.69	19	16	1597.5	2	2	2	1	0	0	0	0	0	72	3	2	246	0.5	1	1	6
78862	0	36	0	4	2	0	1	1	41.2	5.6	2.7	0.3	2.4	235	99.1088	14	12	1172.5	1	1	1	1	0	0	0	0	0	80	3	2	264.375	0.3375	1	1	6.66667
79466	0	36	0	5	1	0	1	1	20	5.4	2.2	0.5	2.2	222	116.378	24	20	1327.5	3	2	1	0	0	0	0	0	0	81	1	2	222	0.5	1	1	6.75
80519	0	36	0	1	2	0	1	2	31.7	6.9	3.1	0.6	3	261	118.963	19	21	3471.5	2	3	4	0	0	0	0	0	0	64	3	3	269.7	0.62	1	1	5.33333
81087	0	36	0	5	3	0	1	2	22	3	1.7	0.2	1	193	109.931	22	13	1815	3	1	2	0	0	0	0	0	0	81	1	3	328.1	0.34	1	1	6.75
86167	0	36	0	1	3	0	1	2	32.7	7.1	2.9	0.3	3.6	303	127.481	19	16	1895.5	2	2	2	1	1	0	0	0	0	44	3	2	244.083	0.241667	1	1	3.66667
87436	0	36	0	1	1	0	1	1	28.7	3.9	1.4	0.4	2	237	126.605	17	16	2583	1	2	4	0	0	0	0	0	0	38	2	1	165.9	0.28	1	1	3.16667
87501	0	36	0	4	1	0	3	2	19.3	7.2	3.2	0.5	3	241	126.726	30	20	2665	4	2	4	0	0	0	0	0	0	47	1	3	257.067	0.533333	1	1	3.91667
89711	0	36	0	3	3	0	1	2	34.4	5.6	3.2	0.2	1.8	173	118.291	21	14	2037.5	2	1	3	0	0	0	0	0	0	54	3	3	307.556	0.355556	1	1	4.5
90184	0	36	0	4	3	1	3	2	31.1	5	2.1	0.5	2.2	194	77.1735	17	10	1423	1	1	1	1	0	0	0	0	0	52	3	1	185.182	0.477273	1	1	4.33333
93766	0	36	0	2	1	1	1	1	27.1	5.4	2.4	0.3	2.1	235	114.013	12	10	1072.5	1	1	1	1	1	0	0	0	0	19	2	2	268.571	0.342857	1	1	1.58333
95416	0	36	0	5	3	0	1	1	19.4	4.9	2.4	0.3	1.7	197	106.296	19	6	2308.5	2	1	3	0	0	0	0	0	0	28	1	3	278.118	0.423529	1	1	2.33333
96609	0	36	0	4	2	1	1	1	25.2	4.4	1.3	0.5	2.5	320	111.364	16	10	1257.5	1	1	1	0	0	0	0	0	0	37	2	1	166.4	0.26	1	1	3.08333
96618	0	36	0	3	1	1	3	2	20.6	8.9	0.9	1.1	5.5	197	119.642	61	65	1753	4	4	2	1	0	0	0	0	0	23	1	2	32.2364	0.18	1	1	1.91667
96711	0	36	0	1	3	1	3	2	25.7	8.5	3.7	0.5	4.1	263	108.076	23	19	2151	3	2	3	0	0	0	0	0	0	29	2	2	237.341	0.45122	1	1	2.41667
99864	0	36	0	3	3	0	1	2	43.9	5	2.4	0.4	1.9	246	112.352	15	21	891.5	1	3	1	0	0	0	0	0	0	16	3	1	310.737	0.505263	1	1	1.33333
99901	0	36	0	4	3	0	1	2	43.7	4.4	2.2	0.3	1.8	193	104.919	13	11	2266	1	1	3	0	0	0	0	0	0	26	3	1	235.889	0.366667	1	1	2.16667
100204	0	36	0	2	1	0	1	1	28.9	4.3	2.1	0.3	1.7	231	84.7994	18	15	3419	1	1	4	0	0	0	0	0	0	35	2	2	285.353	0.370588	1	1	2.91667
100832	0	36	0	3	2	0	3	3	29.4	7.2	3.6	0.5	2.8	206	114.013	23	29	2530.5	3	4	3	0	0	0	0	0	0	26	2	1	264.857	0.642857	1	1	2.16667
101115	0	36	0	4	3	1	1	2	38.1	7.3	3.5	0.5	3.1	198	131.431	16	18	1620.5	1	2	2	0	0	0	0	0	0	32	3	3	223.548	0.564516	1	1	2.66667
4111	0	37	0	3	3	0	1	2	20.71	5.1	2.7	0.4	1.9	235	116.847	20	12	2618.16	2	1	4	0	0	0	0	0	0	232	1	2	333.947	0.568421	1	1	19.3333
4408	0	37	0	3	2	0	1	2	25.41	5.3	2.5	0.3	2	213	116.847	20	30	2849.84	2	4	4	0	0	0	0	0	0	240	2	2	266.25	0.375	1	1	20
5841	0	37	0	4	3	0	1	3	37.28	6.9	2.9	0.4	3.3	271	127.992	18	17	5449.08	1	2	4	0	0	0	0	0	0	239	3	2	238.152	0.351515	1	1	19.9167
6483	0	37	0	1	1	0	2	2	30.07	6.7	3.1	0.4	2.5	270	133.439	16	17	1320.2	1	2	1	0	0	0	0	0	0	232	3	1	334.8	0.496	1	1	19.3333
10236	0	37	0	3	1	0	3	2	23.67	5.1	1.8	0.4	2.4	293	124.04	24	26	2126	3	3	3	0	0	1	0	0	4	21	1	2	219.75	0.3	1	1	1.75
13413	0	37	0	4	3	0	1	2	36.24	6.6	3.1	0.6	2.8	269	134.665	21	17	1523	2	2	2	0	0	0	0	0	0	208	3	3	297.821	0.664286	1	1	17.3333
13690	0	37	0	1	1	1	1	1	30.23	5.5	3	0.3	2.1	199	116.818	17	22	299	1	3	1	1	0	0	0	0	0	228	3	1	284.286	0.428571	1	1	19
17700	0	37	0	4	3	0	1	2	24.64	5.1	2.4	0.3	2.3	254	128.006	16	13	2603	1	1	4	0	0	0	0	0	0	228	1	2	265.043	0.313043	1	1	19
17880	0	37	0	1	1	0	1	1	27.2	6.1	3	0.4	2.5	244	111.041	17	11	1093	1	1	1	0	0	0	0	0	0	220	2	2	292.8	0.48	1	1	18.3333
21122	0	37	0	1	3	0	1	2	22.36	4.3	1.8	0.5	1.8	286	116.818	31	26	1520.59	4	3	2	0	0	0	0	0	0	184	1	2	286	0.5	1	1	15.3333
25375	0	37	0	1	1	1	1	1	20.02	5.5	3	0.3	2	215	116.818	19	11	2459.5	2	1	3	0	0	0	0	0	0	201	1	3	322.5	0.45	1	1	16.75
25962	0	37	0	3	3	0	1	2	21.95	4.4	1.9	0.5	1.7	232	111.041	47	53	974	4	4	1	0	0	0	0	0	0	183	1	2	259.294	0.558824	1	1	15.25
26752	0	37	0	1	3	0	1	2	22.15	7.2	4	0.4	2.6	216	111.041	17	15	1880.5	1	1	2	0	0	0	0	0	0	187	1	2	332.308	0.615385	1	1	15.5833
27649	0	37	0	4	1	0	1	1	21.82	4.5	1.7	0.3	2.5	293	142.99	22	23	1193	3	3	1	0	0	1	1	0	1	181	1	2	199.24	0.204	1	1	15.0833
29488	0	37	0	4	3	0	1	1	25.31	6.3	2.8	0.3	2.9	342	128.006	18	15	941	1	1	1	0	0	0	0	0	0	188	2	2	330.207	0.289655	1	1	15.6667
29502	0	37	0	4	1	1	3	3	18.86	5.7	2.6	0.6	2.4	203	128.006	29	18	4404	4	2	4	0	0	0	0	0	0	199	1	3	219.917	0.65	1	1	16.5833
35638	0	37	0	4	1	0	1	1	22.58	4.3	1.8	0.3	1.4	205	128.006	18	13	626	1	1	1	0	0	0	0	0	0	167	1	2	263.571	0.385714	1	1	13.9167
41340	0	37	0	4	3	0	1	2	25.32	4.9	1.3	0.5	2.9	210	108.923	29	34	1270	4	4	1	0	0	0	0	0	0	160	2	2	94.1379	0.224138	1	1	13.3333
44304	0	37	0	5	3	0	1	2	19.29	4	2.3	0.2	1.4	147	115.563	18	12	1000	1	1	1	0	0	0	0	0	0	151	1	3	241.5	0.328571	1	1	12.5833
47183	0	37	0	3	3	0	2	3	19.53	4.9	2	0.4	2.1	350	91.705	22	14	2485	3	1	3	0	0	0	0	0	0	147	1	2	333.333	0.380952	1	1	12.25
47842	0	37	0	4	3	0	1	2	20.53	4.9	2.6	0.3	1.9	214	133.219	19	16	2944	2	2	4	0	0	0	0	0	0	139	1	2	292.842	0.410526	1	1	11.5833
48088	0	37	0	2	1	0	3	2	36.86	7.1	3.3	0.4	3.2	307	79.795	29	52	1487	4	4	2	0	0	0	0	0	0	145	3	3	316.594	0.4125	1	1	12.0833
48092	0	37	0	4	2	0	1	1	25.51	5.8	2.8	0.5	2.4	207	128.611	19	12	1481.5	2	1	2	0	0	0	0	0	0	142	2	2	241.5	0.583333	1	1	11.8333
51724	0	37	0	2	3	0	1	2	21.16	4.9	2.2	0.4	1.8	245	118.805	24	20	1552.5	3	2	2	0	0	0	0	0	0	120	1	2	299.444	0.488889	1	1	10
52750	0	37	0	4	2	0	1	2	32.15	4.2	1.9	0.4	1.8	199	112.312	19	15	1079	2	1	1	0	0	0	0	0	0	115	3	1	210.056	0.422222	1	1	9.58333
53181	0	37	0	3	3	0	1	2	30.97	6.6	3.1	0.4	2.3	235	105.552	15	12	1649.5	1	1	2	0	0	0	0	0	0	124	3	3	316.739	0.53913	1	1	10.3333
54381	0	37	0	3	3	1	3	1	28.89	8.2	3.4	0.7	3.7	253	80.8636	22	20	814	3	2	1	1	0	0	0	0	0	132	2	3	232.486	0.643243	1	1	11
57510	0	37	0	2	3	0	1	2	24.64	4.2	2.4	0.3	1.5	169	87.8093	26	34	2622	3	4	4	0	0	0	0	0	0	112	1	2	270.4	0.48	1	1	9.33333
64833	0	37	0	1	3	1	1	2	37.2	5.1	3	0.3	1.7	171	126.589	16	14	1492.5	1	1	2	0	0	0	0	0	0	105	3	2	301.765	0.529412	1	1	8.75
73931	0	37	0	1	1	1	1	1	32	4.6	1.6	0.4	2.3	299	120.935	25	23	1220.5	3	3	1	0	0	0	0	0	0	78	3	1	208	0.278261	1	1	6.5
80438	0	37	0	4	3	1	1	2	28.2	4.6	2.1	0.3	2	162	112.312	26	31	1717	3	4	2	0	0	0	0	0	0	74	2	2	170.1	0.315	1	1	6.16667
85341	0	37	0	4	3	1	2	2	35.6	5.3	1.8	0.4	2.8	387	108.923	48	33	1736	4	4	2	1	1	0	0	0	0	56	3	2	248.786	0.257143	1	1	4.66667
86528	0	37	0	4	3	0	1	2	23.9	2.5	1.1	0.4	1	165	108.923	24	12	1312.5	3	1	1	0	0	0	0	0	0	52	1	3	181.5	0.44	1	1	4.33333
87640	0	37	0	2	2	0	1	1	29.5	6.1	3	0.5	2.6	221	117.463	15	18	1747	1	2	2	0	0	0	0	0	0	61	2	1	255	0.576923	1	1	5.08333
89076	0	37	0	3	3	0	2	2	19.4	5.8	2.6	0.5	2.5	162	116.187	30	28	1302	4	4	1	0	0	0	0	0	0	44	1	2	168.48	0.52	1	1	3.66667
92663	0	37	0	5	3	0	1	2	24.7	5.5	2.7	0.3	2.2	243	124.04	17	14	1522	1	1	2	0	0	0	0	0	0	43	1	1	298.227	0.368182	1	1	3.58333
94135	0	37	0	2	3	0	3	2	26	4.4	1.9	0.4	1.9	157	114.959	14	11	2746.96	1	1	4	1	0	0	0	0	0	19	2	1	157	0.4	1	1	1.58333
94478	0	37	0	4	3	1	1	2	22.6	4.9	2.4	0.3	2.1	238	112.312	14	11	1290.5	1	1	1	0	0	0	0	0	0	30	1	2	272	0.342857	1	1	2.5
96671	0	37	0	5	3	0	1	2	24.5	7.4	3.9	0.5	2.9	215	120.211	18	17	2465	1	2	3	0	0	0	0	0	0	17	1	1	289.138	0.672414	1	1	1.41667
98023	0	37	0	4	3	0	1	2	35.9	5.4	2	0.3	3	277	107.306	16	19	1335.5	1	2	1	0	0	0	0	0	0	30	3	3	184.667	0.2	1	1	2.5
99985	0	37	0	3	3	0	1	2	24.6	4	2.1	0.3	1.4	174	100.539	18	9	1447.5	1	1	1	0	0	0	0	0	0	35	1	3	261	0.45	1	1	2.91667
3565	0	38	0	4	1	0	1	1	49.09	6.6	2.7	0.7	3	307	127.096	18	13	3503.87	1	1	4	0	0	0	0	0	0	230	3	1	276.3	0.63	1	1	19.1667
9323	0	38	0	3	2	0	3	2	30.13	9.3	4	0.7	4.3	265	110.252	28	35	922.38	4	4	1	0	0	0	0	0	0	230	3	2	246.512	0.651163	1	1	19.1667
9390	0	38	0	4	3	0	1	2	23	4	1.7	0.5	1.8	245	127.096	21	16	1979.19	2	2	3	0	0	0	0	0	0	245	1	3	231.389	0.472222	1	1	20.4167
10483	0	38	0	1	1	1	2	1	24.81	5.6	2.6	0.5	2.4	266	123.171	23	17	588	3	2	1	0	0	0	0	0	0	217	1	2	288.167	0.541667	1	1	18.0833
11587	0	38	0	3	2	0	2	2	25.02	4.8	2.6	0.2	1.7	197	116	20	17	2700	2	2	4	0	0	0	0	0	0	216	2	2	301.294	0.305882	1	1	18
11941	0	38	0	4	3	0	1	2	26.23	6.4	3	0.5	2.8	267	127.11	23	16	1913	3	2	2	0	1	0	0	0	0	223	2	2	286.071	0.535714	1	1	18.5833
13292	0	38	0	4	1	0	1	2	32	4.9	2.4	0.5	2	191	108.16	21	16	1628	2	2	2	0	0	0	0	0	0	228	3	1	229.2	0.6	1	1	19
15521	0	38	0	4	1	0	1	2	32.65	5.1	1.9	0.4	2.6	327	127.11	26	25	1654	3	3	2	0	0	0	0	0	0	216	3	1	238.962	0.292308	1	1	18
15653	0	38	0	3	1	0	3	2	16.43	6.5	2.8	0.6	2.8	221	132.554	24	31	2529	3	4	3	1	0	0	0	0	0	226	1	1	221	0.6	1	1	18.8333
18843	0	38	0	4	2	0	1	1	24.24	5.1	2.1	0.5	2.4	255	108.16	14	12	1216	1	1	1	1	0	0	0	0	0	208	1	1	223.125	0.4375	1	1	17.3333
25418	0	38	0	3	3	0	2	2	28.69	5.6	2.6	0.5	2.4	302	93.8257	23	27	2967	3	3	4	0	0	0	0	0	0	189	2	2	327.167	0.541667	1	1	15.75
26079	0	38	0	3	3	0	1	1	21.58	5.9	2.6	0.5	2.6	262	116	20	13	1719.5	2	1	2	0	0	0	0	0	0	187	1	2	262	0.5	1	1	15.5833
27737	0	38	0	2	2	0	1	1	31.89	4.6	2.1	0.4	2	182	123.171	25	21	1574.5	3	3	2	0	0	0	0	0	0	202	3	3	191.1	0.42	1	1	16.8333
37193	0	38	0	4	2	0	1	2	36.32	5.3	2.5	0.3	2.1	248	73.5969	19	18	1338.5	2	2	1	1	0	0	0	0	0	162	3	2	295.238	0.357143	1	1	13.5
41209	0	38	0	4	3	0	1	2	25.4	3.5	1.5	0.4	1.6	298	108.16	26	15	1680.5	3	1	2	0	0	0	0	0	0	169	2	3	279.375	0.375	1	1	14.0833
46976	0	38	0	3	2	0	2	2	24.12	5.6	2.7	0.4	2.3	131	106.568	18	14	2473	1	1	3	0	0	0	0	0	0	137	1	3	153.783	0.469565	1	1	11.4167
48317	0	38	0	3	2	0	2	2	34.98	6.4	2.4	0.6	3.2	294	67.5367	19	22	1714	2	3	2	1	0	0	0	0	0	148	3	3	220.5	0.45	1	1	12.3333
48579	0	38	0	4	1	0	1	2	35.29	3.4	1.1	0.4	1.6	246	132.286	24	30	1459	3	4	1	1	0	0	0	0	0	139	3	1	169.125	0.275	1	1	11.5833
48717	0	38	0	4	3	0	1	1	28.22	4.8	2.3	0.5	1.8	220	122.849	19	15	2657	2	1	4	1	0	0	0	0	0	133	2	3	281.111	0.638889	1	1	11.0833
50850	0	38	0	2	3	0	1	1	23.42	4.6	2.7	0.3	1.5	131	111.322	15	13	1903.5	1	1	2	0	0	0	0	0	0	157	1	2	235.8	0.54	1	1	13.0833
52153	0	38	0	4	1	1	3	2	32.6	4.6	1.6	0.4	2.4	189	90.1613	16	20	1465	1	2	1	0	0	0	0	0	0	121	3	2	126	0.266667	1	1	10.0833
52703	0	38	0	4	3	0	1	2	23.81	4.9	1.7	0.4	2.5	242	115.088	17	16	1570.5	1	2	2	1	0	0	0	0	0	118	1	2	164.56	0.272	1	1	9.83333
54046	0	38	0	3	3	0	1	2	36.98	7.8	4	0.4	3.2	229	116	20	17	1982	2	2	3	0	0	0	0	0	0	121	3	3	286.25	0.5	1	1	10.0833
54186	0	38	0	4	3	0	3	2	31.52	5.7	2.8	0.4	2.3	260	122.849	19	20	1811	2	2	2	1	0	0	0	0	0	114	3	2	316.522	0.486957	1	1	9.5
56293	0	38	0	3	3	0	2	2	24.1	4.4	2.1	0.4	1.7	202	93.8257	31	31	2361	4	4	3	0	0	0	0	0	0	111	1	3	249.529	0.494118	1	1	9.25
57108	0	38	0	2	3	0	1	2	21.89	4.1	2.3	0.3	1.4	204	116	16	15	2301	1	1	3	0	0	0	0	0	0	119	1	3	335.143	0.492857	1	1	9.91667
57420	0	38	0	3	3	0	1	1	27.01	6.6	3.5	0.4	2.5	200	119.369	22	17	1214	3	2	1	0	0	0	0	0	0	117	2	3	280	0.56	1	1	9.75
58495	0	38	0	1	3	0	1	2	23.87	5.6	3.2	0.4	1.9	169	87.1947	35	32	2044.5	4	4	3	0	0	0	0	0	0	120	1	2	284.632	0.673684	1	1	10
67445	0	38	0	1	1	1	1	1	24.7	5.4	2.9	0.3	2.1	153	113.561	21	15	1898	2	1	2	0	0	0	0	0	0	99	1	2	211.286	0.414286	1	1	8.25
68334	0	38	0	4	2	1	1	2	32.5	5.1	2.8	0.1	2.1	228	90.1613	29	25	1299	4	3	1	1	0	0	0	0	0	97	3	3	304	0.133333	1	1	8.08333
68633	0	38	0	1	2	0	1	2	22.9	5.4	2.3	0.5	2.2	216	92.4333	20	15	2222	2	1	3	0	0	0	0	0	0	102	1	1	225.818	0.522727	1	1	8.5
69877	0	38	0	5	1	0	3	2	27.7	4.6	1.9	0.5	1.9	282	117.303	46	49	2169	4	4	3	0	0	0	0	0	0	87	2	2	282	0.5	1	1	7.25
71533	0	38	0	4	3	1	1	1	33.56	4.6	2.1	0.4	2	271	127.11	25	16	1575.5	3	2	2	0	0	0	0	0	0	88	3	3	284.55	0.42	1	1	7.33333
71605	0	38	0	3	3	0	1	2	26.4	5.3	2.9	0.2	1.8	125	67.5367	23	22	1385	3	3	1	0	0	0	0	0	0	107	2	2	201.389	0.322222	1	1	8.91667
74998	0	38	0	5	3	1	1	1	37.2	7.9	3.7	0.5	3	255	119.369	17	15	2302.5	1	1	3	0	0	0	0	0	0	62	3	3	314.5	0.616667	1	1	5.16667
77279	0	38	0	3	3	0	2	2	26	5.4	2.6	0.4	2.1	202	85.9758	16	15	2291	1	1	3	0	0	0	0	0	0	65	2	3	250.095	0.495238	1	1	5.41667
78360	0	38	0	4	1	0	3	2	27.3	10.1	3.2	1.1	5.7	227	141.071	26	19	1988	3	2	3	0	0	0	0	0	0	75	2	2	127.439	0.617544	1	1	6.25
79725	0	38	0	4	3	0	1	2	25.5	6.1	2.7	0.3	2.9	242	128.329	22	19	2736	3	2	4	0	0	0	0	0	0	62	2	2	225.31	0.27931	1	1	5.16667
80261	0	38	0	5	3	0	1	1	23.3	5.9	3.1	0.4	2	197	116	18	14	1539.5	1	1	2	0	0	0	0	0	0	68	1	1	305.35	0.62	1	1	5.66667
81050	0	38	0	5	1	0	3	2	31.6	8.4	2.7	0.3	4.9	420	110.785	22	22	2730	3	3	4	1	0	0	0	0	0	74	3	1	231.429	0.165306	1	1	6.16667
81319	0	38	0	4	3	0	1	2	31.8	5.9	2.7	0.4	2.6	317	116.938	20	18	899	2	2	1	0	0	0	0	0	0	63	3	3	329.192	0.415385	1	1	5.25
82643	0	38	0	3	3	0	1	1	18	5.5	2.8	0.4	2.1	222	114.155	25	21	2491	3	3	3	0	0	0	0	0	0	74	1	1	296	0.533333	1	1	6.16667
83885	0	38	0	5	3	0	1	1	21.8	4.6	2	0.3	2.1	199	125.703	23	23	1487.5	3	3	2	0	0	0	0	0	0	59	1	2	189.524	0.285714	1	1	4.91667
88680	0	38	0	4	3	0	3	2	20.2	5.1	2.1	0.4	2	170	135.997	18	15	1797	1	1	2	0	0	0	0	0	0	38	1	1	178.5	0.42	1	1	3.16667
88932	0	38	0	2	3	0	2	2	29.6	7.6	3.9	0.3	3.2	218	111.863	31	23	2324	4	3	3	0	0	0	0	0	0	39	2	3	265.687	0.365625	1	1	3.25
91724	0	38	0	3	3	0	1	2	26.9	5.8	2.8	0.4	2.5	230	82.4742	19	15	1065.5	2	1	1	0	0	0	0	0	0	39	2	3	257.6	0.448	1	1	3.25
92687	0	38	0	5	3	0	1	1	25.2	6.8	4	0.3	2.2	182	121.591	15	13	1190	1	1	1	0	0	0	0	0	0	58	2	2	330.909	0.545455	1	1	4.83333
94361	0	38	0	1	2	0	1	2	33.2	7.2	3.2	0.5	3.4	198	114.754	14	13	2112	1	1	3	0	0	0	0	0	0	32	3	3	186.353	0.470588	1	1	2.66667
98036	0	38	0	5	3	0	1	2	32.8	8.5	3.2	0.5	4.5	266	101.44	13	12	1820.5	1	1	2	0	0	0	0	0	0	35	3	3	189.156	0.355556	1	1	2.91667
100476	0	38	0	5	3	0	1	2	22.5	6.2	2.5	0.5	3	335	112.985	19	22	1520	2	3	2	0	0	0	0	0	0	35	1	1	279.167	0.416667	1	1	2.91667
1447	0	39	0	3	2	0	1	1	20.96	4.3	2.3	0.3	1.5	165	115.217	21	12	2209.63	2	1	3	0	0	0	0	0	0	245	1	2	253	0.46	1	1	20.4167
1869	0	39	0	3	3	0	1	2	27.53	8	3.6	0.6	3.6	280	122.309	16	28	928.52	1	4	1	0	1	1	1	0	1	208	2	3	280	0.6	1	1	17.3333
3161	0	39	0	4	1	1	1	1	28.1	7.2	3.6	0.5	2.7	189	140.995	15	19	2035.61	1	2	3	0	0	0	0	0	0	237	2	3	252	0.666667	1	1	19.75
6067	0	39	0	4	3	1	3	2	36.84	6.4	2.5	0.6	3	308	126.207	19	12	1418.7	2	1	1	0	0	0	0	0	0	239	3	1	256.667	0.5	1	1	19.9167
7067	0	39	0	3	3	0	2	2	23.15	4.6	2.6	0.4	1.6	185	109.481	19	15	579.83	2	1	1	0	0	0	0	0	0	231	1	2	300.625	0.65	1	1	19.25
12516	0	39	0	4	1	1	1	1	26.07	4	1.8	0.4	1.7	230	131.36	23	25	1308	3	3	1	1	0	0	0	0	0	219	2	3	243.529	0.423529	1	1	18.25
14730	0	39	0	1	3	0	1	2	22.66	4.6	2	0.4	2	288	80.803	22	19	1776	3	2	2	0	0	0	0	0	0	208	1	2	288	0.4	1	1	17.3333
14899	0	39	0	4	2	0	1	1	26.32	4.4	1.7	0.3	2	248	73.0817	15	8	994	1	1	1	0	0	0	0	0	0	225	2	1	210.8	0.255	1	1	18.75
15787	0	39	0	4	3	0	1	1	37.55	5.9	3.3	0.3	2.2	202	107.403	17	23	2636	1	3	4	1	0	0	0	0	0	214	3	1	303	0.45	1	1	17.8333
22825	0	39	0	3	2	0	1	1	23.9	6.4	3	0.6	2.7	269	115.188	20	16	1600.5	2	2	2	1	0	0	0	0	0	203	1	1	298.889	0.666667	1	1	16.9167
34724	0	39	0	3	3	0	2	2	33.71	6.4	3.2	0.5	2.5	227	109.492	22	14	1322.5	3	1	1	0	0	0	0	0	0	169	3	3	290.56	0.64	1	1	14.0833
35500	0	39	0	3	2	0	3	2	24.71	5.1	2.1	0.3	2.6	344	93.1689	22	15	3011.5	3	1	4	0	0	1	0	0	10	130	1	3	277.846	0.242308	1	1	10.8333
42542	0	39	0	4	3	0	1	2	37.73	5.5	1.3	0.6	3.4	333	131.36	25	21	2146	3	3	3	1	0	0	0	0	0	152	3	1	127.324	0.229412	1	1	12.6667
42689	0	39	0	4	2	0	1	2	25.58	4.3	1.9	0.3	1.8	193	144.921	28	22	2900	4	3	4	0	0	0	0	0	0	142	2	1	203.722	0.316667	1	1	11.8333
44382	0	39	0	4	3	0	1	2	40.11	5.1	2.3	0.4	2	262	105.809	19	16	1675	2	2	2	1	0	0	0	0	0	136	3	3	301.3	0.46	1	1	11.3333
45837	0	39	0	4	1	0	2	2	38	8.1	2.6	0.6	4.7	297	121.989	27	24	2239	4	3	3	0	0	0	0	0	0	133	3	3	164.298	0.331915	1	1	11.0833
49684	0	39	0	3	1	0	1	1	31.47	4	1.8	0.4	1.7	213	113.951	31	33	914	4	4	1	0	0	0	0	0	0	140	3	3	225.529	0.423529	1	1	11.6667
49744	0	39	0	3	1	1	3	2	32.17	6.5	2.9	0.6	2.7	286	91.7863	18	14	1622	1	1	2	1	0	0	0	0	0	140	3	1	307.185	0.644444	1	1	11.6667
51163	0	39	0	3	3	1	1	2	23.73	7.1	2.8	0.3	3.3	232	105.822	24	19	2747	3	2	4	0	0	0	0	0	0	147	1	3	196.848	0.254545	1	1	12.25
51276	0	39	0	3	3	0	1	2	22.66	6.7	3.5	0.5	2.6	200	102.37	20	19	1657	2	2	2	0	0	0	0	0	0	138	1	2	269.231	0.673077	1	1	11.5
54095	0	39	0	4	3	0	1	1	32.5	3.8	0.9	0.4	2.4	254	116.119	19	17	2136	2	2	3	0	0	0	0	0	0	113	3	2	95.25	0.15	1	1	9.41667
54224	0	39	0	3	3	0	1	2	21.47	4.7	2.4	0.5	1.8	192	96.0682	30	34	1979.5	4	4	3	0	0	0	0	0	0	115	1	3	256	0.666667	1	1	9.58333
54963	0	39	0	4	3	0	1	2	40.12	5.1	1.7	0.5	2.9	233	91.9173	36	43	1761	4	4	2	0	0	0	0	0	0	114	3	1	136.586	0.293103	1	1	9.5
55740	0	39	0	1	1	1	1	2	28.88	6.6	3.4	0.4	2.7	241	84.181	19	15	1699.5	2	1	2	0	0	0	0	0	0	131	2	1	303.481	0.503704	1	1	10.9167
57159	0	39	0	4	2	0	1	1	21.81	3.7	1.8	0.4	1.4	190	99.8125	20	15	1498	2	1	2	0	0	0	0	0	0	131	1	1	244.286	0.514286	1	1	10.9167
59867	0	39	0	1	1	0	1	1	35.03	8	3.8	0.5	3.5	271	107.639	17	14	2024.5	1	1	3	0	0	0	0	0	0	112	3	1	294.229	0.542857	1	1	9.33333
64488	0	39	0	4	2	0	1	2	30.4	4.7	2.4	0.3	2	169	132.787	18	14	1790.5	1	1	2	0	0	0	0	0	0	87	3	2	202.8	0.36	1	1	7.25
64674	0	39	0	1	1	0	1	1	28	4.3	1.9	0.3	2.1	275	67.8407	20	12	1897	2	1	2	0	0	0	0	0	0	101	2	3	248.81	0.271429	1	1	8.41667
65498	0	39	0	5	2	1	2	3	33.7	7.6	4.1	0.4	2.8	218	117.836	26	21	1895	3	3	2	0	0	0	0	0	0	94	3	3	319.214	0.585714	1	1	7.83333
66243	0	39	0	4	3	0	1	2	28.9	3	1.4	0.4	1.1	263	110.745	21	17	1360.5	2	2	1	0	0	0	0	0	0	88	2	1	334.727	0.509091	1	1	7.33333
69120	0	39	0	4	3	1	1	1	28.4	6.1	3.3	0.4	2.1	194	126.816	22	21	1541.5	3	3	2	0	0	0	0	0	0	100	2	3	304.857	0.628571	1	1	8.33333
70983	0	39	0	3	3	0	1	2	20.4	5.9	2.7	0.3	2.9	281	107.639	33	21	2610	4	3	4	0	0	0	0	0	0	93	1	3	261.621	0.27931	1	1	7.75
71427	0	39	0	5	3	0	1	2	19.2	6.4	3.7	0.4	2.2	175	121.519	17	13	2032.5	1	1	3	0	0	0	0	0	0	94	1	1	294.318	0.672727	1	1	7.83333
75467	0	39	0	3	2	0	1	2	25.8	5.7	2.7	0.5	2.4	280	116.482	12	11	1979	1	1	3	1	1	0	0	0	0	62	2	2	315	0.5625	1	1	5.16667
77686	0	39	0	3	1	0	1	2	23.4	8	3.8	0.6	3.4	177	100.73	29	30	1871	4	4	2	0	0	0	0	0	0	78	1	3	197.824	0.670588	1	1	6.5
79870	0	39	0	5	3	0	1	2	20.9	5.6	3.1	0.4	2.1	213	107.639	18	10	1694.5	1	1	2	0	0	0	0	0	0	75	1	1	314.429	0.590476	1	1	6.25
80371	0	39	0	1	2	0	1	2	26	3.4	1.3	0.2	1.7	263	105.822	19	22	1592	2	3	2	0	0	0	0	0	0	64	2	3	201.118	0.152941	1	1	5.33333
80757	0	39	0	5	3	0	1	1	27.7	6.3	2.9	0.5	2.7	233	116.482	16	13	1124	1	1	1	0	0	0	0	0	0	77	2	1	250.259	0.537037	1	1	6.41667
82862	0	39	0	5	3	0	1	2	20.7	6	3.2	0.4	2.3	229	119.248	21	16	1837	2	2	2	0	0	0	0	0	0	76	1	3	318.609	0.556522	1	1	6.33333
84349	0	39	0	3	3	0	3	2	34.1	6.5	3	0.5	2.6	239	111.08	19	17	1998.5	2	2	3	0	0	0	0	0	0	50	3	2	275.769	0.576923	1	1	4.16667
87440	0	39	0	2	1	0	1	1	24.4	5.3	3.1	0.2	1.8	181	107.639	22	20	1966.5	3	2	3	0	0	0	0	0	0	54	1	2	311.722	0.344444	1	1	4.5
87648	0	39	0	3	3	0	1	2	23.4	4	1.4	0.5	1.8	323	79.7355	19	13	1102.5	2	1	1	0	0	0	0	0	0	43	1	3	251.222	0.388889	1	1	3.58333
89314	0	39	0	4	3	1	1	2	36.2	5.7	2.7	0.4	2.2	207	95.7164	72	75	1160	4	4	1	1	1	0	0	0	0	44	3	2	254.045	0.490909	1	1	3.66667
90755	0	39	0	4	3	0	1	1	29.4	3.5	1.2	0.3	1.8	216	93.1479	17	17	857	1	2	1	1	0	0	0	0	0	43	2	2	144	0.2	1	1	3.58333
91290	0	39	0	5	3	1	1	1	26.9	4.9	2.2	0.3	2.1	187	123.121	27	14	2059	4	1	3	0	0	0	0	0	0	58	2	1	195.905	0.314286	1	1	4.83333
91417	0	39	0	4	3	0	1	1	31.9	8	3.3	0.7	3.8	257	126.816	22	24	1992	3	3	3	0	1	0	0	0	0	43	3	2	223.184	0.607895	1	1	3.58333
91834	0	39	0	4	3	0	2	2	35.5	6.3	2.4	0.5	3.1	190	73.0817	19	15	1368.5	2	1	1	1	0	0	0	0	0	57	3	2	147.097	0.387097	1	1	4.75
94131	0	39	0	3	3	0	1	1	45.1	7.3	3.8	0.4	3	211	86.5843	13	11	1708.5	1	1	2	0	0	0	0	0	0	24	3	1	267.267	0.506667	1	1	2
95257	0	39	0	4	3	0	1	2	26.9	4.7	1.7	0.6	2.2	248	98.4173	14	9	1116.5	1	1	1	0	0	0	0	0	0	12	2	3	191.636	0.463636	1	1	1
95348	0	39	0	2	3	0	1	2	33.3	5.2	2.3	0.3	2.4	283	113.951	43	56	1911	4	4	2	0	0	0	0	0	0	35	3	2	271.208	0.2875	1	1	2.91667
97137	0	39	0	4	1	1	3	3	22.3	5.3	2.4	0.5	2.3	150	87.2538	29	19	1246	4	2	1	0	0	0	0	0	0	19	1	3	156.522	0.521739	1	1	1.58333
97275	0	39	0	4	2	0	3	2	20.9	2.8	1.2	0.3	1.2	235	139.186	15	10	2104.5	1	1	3	0	0	0	0	0	0	32	1	1	235	0.3	1	1	2.66667
99246	0	39	0	4	3	0	1	2	31.3	2.8	1	0.2	1.5	275	93.1479	14	8	1373	1	1	1	0	0	0	0	0	0	37	3	1	183.333	0.133333	1	1	3.08333
101412	0	39	0	5	3	0	1	1	19.7	5.6	2.4	0.3	2.4	313	112.766	15	9	2030.5	1	1	3	0	0	0	0	0	0	26	1	2	313	0.3	1	1	2.16667
101718	0	39	0	3	3	1	3	2	35.7	5.2	2.5	0.4	2.2	281	110.009	14	13	1911.5	1	1	2	0	0	0	0	0	0	20	3	2	319.318	0.454545	1	1	1.66667
102345	0	39	0	4	3	0	1	2	41.4	6.4	2.6	0.5	3	256	85.0811	15	14	1959	1	1	2	0	0	0	0	0	0	20	3	3	221.867	0.433333	1	1	1.66667
2335	0	40	0	1	2	0	1	2	21.16	5.6	3	0.4	2.1	232	114.41	24	17	2003.89	3	2	3	0	0	0	0	0	0	247	1	2	331.429	0.571429	1	1	20.5833
4155	0	40	0	1	1	1	1	2	26.3	5.5	1.9	0.7	2.1	258	114.41	17	15	1129.7	1	1	1	0	0	0	0	0	0	244	2	1	233.429	0.633333	1	1	20.3333
8048	0	40	0	4	1	0	1	1	25.87	4.6	1.9	0.6	1.9	266	150.618	20	30	1625.72	2	4	2	0	0	0	0	0	0	239	2	3	266	0.6	1	1	19.9167
8920	0	40	0	4	3	0	1	2	30.37	3.8	1.2	0.4	2.2	224	150.618	16	12	1767.4	1	1	2	1	0	0	0	0	0	243	3	2	122.182	0.218182	1	1	20.25
11472	0	40	0	3	3	0	1	2	22.35	5.2	2.9	0.4	1.8	201	92.5167	26	23	2171	3	3	3	0	0	0	0	0	0	227	1	2	323.833	0.644444	1	1	18.9167
12216	0	40	0	4	3	0	1	1	29.33	3.6	1.5	0.3	1.7	361	106.651	31	20	1243	4	2	1	0	0	0	0	0	0	213	2	2	318.529	0.264706	1	1	17.75
12220	0	40	0	4	3	0	2	1	29.87	5.1	1.6	0.3	3	391	92.4959	18	16	1652	1	2	2	1	0	0	0	0	0	222	2	1	208.533	0.16	1	1	18.5
13743	0	40	0	3	3	1	2	2	24.67	3.8	1.8	0.4	1.5	261	114.382	17	12	1142	1	1	1	0	0	0	0	0	0	215	1	1	313.2	0.48	1	1	17.9167
17316	0	40	0	1	1	0	1	2	25.97	5.5	2.4	0.6	2.3	302	114.382	24	30	3408	3	4	4	0	0	0	0	0	0	228	2	1	315.13	0.626087	1	1	19
23563	0	40	0	3	3	1	3	1	37.54	8.1	3.2	0.5	4.3	422	80.2374	23	16	1523	3	2	2	0	0	1	0	1	2	51	3	2	314.047	0.372093	1	1	4.25
24605	0	40	0	4	3	0	1	2	51.67	5.1	2.2	0.3	2.2	316	92.4959	19	20	398	2	2	1	0	0	0	0	0	0	203	3	2	316	0.3	1	1	16.9167
24977	0	40	0	3	3	0	1	2	19.14	4.2	2	0.3	1.8	257	108.726	18	15	1879	1	1	2	0	0	0	0	0	0	193	1	2	285.556	0.333333	1	1	16.0833
29155	0	40	0	1	3	0	1	2	22.36	4.4	1.6	0.4	2.3	263	108.726	35	30	1094	4	4	1	0	0	0	0	0	0	193	1	2	182.957	0.278261	1	1	16.0833
30612	0	40	0	2	3	0	1	2	25.79	5.3	2.8	0.3	2	187	114.382	16	18	1567	1	2	2	0	0	0	0	0	0	204	2	1	261.8	0.42	1	1	17
38150	0	40	0	4	3	0	1	3	26.7	4.6	1.6	0.5	2.5	244	106.651	18	15	2254	1	1	3	0	0	0	0	0	0	178	2	2	156.16	0.32	1	1	14.8333
46691	0	40	0	1	1	1	1	1	34.98	6.1	2.9	0.5	2.5	261	119.894	40	41	860	4	4	1	0	0	0	0	0	0	145	3	2	302.76	0.58	1	1	12.0833
47289	0	40	0	4	1	1	3	3	22.74	4.3	1.4	0.4	2.4	265	90.0677	27	20	2195	4	2	3	0	0	0	0	0	0	152	1	1	154.583	0.233333	1	1	12.6667
49626	0	40	0	3	3	1	3	2	25.09	6.6	2.7	0.4	3.5	336	108.726	57	42	4097	4	4	4	0	0	0	0	0	0	155	2	3	259.2	0.308571	1	1	12.9167
50386	0	40	0	1	1	0	1	2	26.11	7.6	3.3	0.5	3.3	326	89.7926	35	41	1019	4	4	1	0	0	0	0	0	0	139	2	2	326	0.5	1	1	11.5833
51746	0	40	0	4	2	0	3	2	40.01	9.8	5.2	0.5	3.9	204	92.4959	20	16	368.5	2	2	1	0	0	0	0	0	0	112	3	2	272	0.666667	1	1	9.33333
52032	0	40	0	2	1	1	1	1	26.8	4.1	1.9	0.3	1.7	242	111.976	21	15	1041.5	2	1	1	0	0	0	0	0	0	116	2	3	270.471	0.335294	1	1	9.66667
54234	0	40	0	4	2	1	1	3	19.95	7.1	3.5	0.5	3	195	129.759	26	15	2167	3	1	3	0	0	0	0	0	0	128	1	3	227.5	0.583333	1	1	10.6667
56367	0	40	0	2	3	0	1	2	24.66	6.6	2.5	0.7	3.3	213	110.303	25	24	1610	3	3	2	0	0	0	0	0	0	116	1	3	161.364	0.530303	1	1	9.66667
61659	0	40	0	4	3	0	1	1	34.49	4.6	1.8	0.3	2.3	245	93.7481	21	19	2153.5	2	2	3	0	0	0	0	0	0	115	3	1	191.739	0.234783	1	1	9.58333
61877	0	40	0	2	3	1	3	2	35.04	7.7	3.5	0.5	2.9	246	92.5167	45	61	2710	4	4	4	0	1	0	0	0	0	122	3	1	296.897	0.603448	1	1	10.1667
63178	0	40	0	4	1	0	3	2	34.8	4.6	2.1	0.3	1.6	210	95.0464	17	13	1210	1	1	1	1	0	0	0	0	0	107	3	3	275.625	0.39375	1	1	8.91667
67962	0	40	0	4	3	0	1	2	29.2	7	3.5	0.5	2.7	228	127.155	16	14	1611.5	1	1	2	0	0	0	0	0	0	92	2	3	295.556	0.648148	1	1	7.66667
67969	0	40	0	3	3	0	1	2	30.5	4.6	2.9	0.3	1.3	122	75.1602	19	13	1832	2	1	2	1	0	0	0	0	0	104	3	2	272.154	0.669231	1	1	8.66667
70505	0	40	0	2	2	1	1	2	26.7	6.3	2.3	0.5	3.4	128	105.081	25	21	1068	3	3	1	0	0	0	0	0	0	89	2	3	86.5882	0.338235	1	1	7.41667
71730	0	40	0	2	1	0	1	1	25.4	4.1	1.9	0.5	1.6	196	108.726	17	14	1823	1	1	2	0	0	0	0	0	0	105	2	3	232.75	0.59375	1	1	8.75
74054	0	40	0	3	2	0	2	2	23.9	3.8	1.9	0.4	1.4	247	100.025	18	16	2460.5	1	2	3	1	0	0	0	0	0	79	1	2	335.214	0.542857	1	1	6.58333
76642	0	40	0	5	2	0	1	2	25.1	4.3	2.5	0.3	1.3	133	114.382	18	14	1422	1	1	1	0	0	0	0	0	0	61	2	2	255.769	0.576923	1	1	5.08333
78225	0	40	0	1	1	1	1	1	26.7	4.7	2.3	0.4	1.8	226	112.562	17	17	1804.5	1	2	2	0	0	0	0	0	0	72	2	2	288.778	0.511111	1	1	6
79426	0	40	0	3	3	0	2	2	24.1	5.5	2.5	0.4	2.4	235	76.1236	24	18	2340.5	3	2	3	0	0	0	0	0	0	62	1	3	244.792	0.416667	1	1	5.16667
81725	0	40	0	5	3	0	1	2	20.2	4.6	2	0.4	2.1	179	106.885	23	14	1550.5	3	1	2	0	0	0	0	0	0	64	1	3	170.476	0.380952	1	1	5.33333
86637	0	40	0	4	3	0	1	2	21.6	6.4	2.4	0.5	3.4	188	92.4959	22	18	1794	3	2	2	0	0	0	0	0	0	56	1	3	132.706	0.352941	1	1	4.66667
86761	0	40	0	5	3	0	1	2	20.1	5.5	2.3	0.4	2.7	258	120.668	21	16	1990	2	2	3	0	0	0	0	0	0	57	1	3	219.778	0.340741	1	1	4.75
90369	0	40	0	4	3	0	1	2	29.5	5.7	2.4	0.4	2.6	197	129.759	20	17	1356	2	2	1	0	0	0	0	0	0	53	2	1	181.846	0.369231	1	1	4.41667
90599	0	40	0	5	1	0	1	1	19.5	5.2	2.3	0.3	1.7	241	111.409	24	23	2016	3	3	3	0	0	0	0	0	0	46	1	1	326.059	0.405882	1	1	3.83333
93849	0	40	0	3	3	0	2	1	22.7	6.9	3	0.6	3	260	98.4427	16	10	2435.5	1	1	3	0	0	0	0	0	0	34	1	2	260	0.6	1	1	2.83333
93913	0	40	0	5	3	0	1	1	24.8	7.6	3.5	0.5	3.1	240	113.153	19	14	1649	2	1	2	0	0	0	0	0	0	25	1	2	270.968	0.564516	1	1	2.08333
94660	0	40	0	1	3	0	1	2	32.7	6.3	2.9	0.6	2.6	237	85.9782	13	10	1613	1	1	2	0	0	0	0	0	0	30	3	1	264.346	0.669231	1	1	2.5
95849	0	40	0	2	3	0	1	2	24.4	5.4	2.4	0.4	2.4	260	118.413	16	10	2195.5	1	1	3	0	0	0	0	0	0	20	1	1	260	0.4	1	1	1.66667
97598	0	40	0	1	2	0	1	2	33.6	6.6	3.1	0.5	2.9	229	108.726	18	16	1018.5	1	2	1	0	0	0	0	0	0	29	3	3	244.793	0.534483	1	1	2.41667
97602	0	40	0	4	3	0	1	2	30.6	3.2	1.4	0.4	1.2	251	97.7283	10	9	2924.5	1	1	4	0	0	0	0	0	0	19	3	1	292.833	0.466667	1	1	1.58333
97967	0	40	0	1	3	0	1	2	27.3	5	2.5	0.4	1.9	228	109.239	16	16	2050	1	2	3	0	0	0	0	0	0	33	2	3	300	0.526316	1	1	2.75
100929	0	40	0	4	2	1	1	2	35.9	5.3	2.2	0.5	2.5	226	102.012	22	27	1550.5	3	3	2	0	0	0	0	0	0	16	3	2	198.88	0.44	1	1	1.33333
102378	0	40	0	1	1	1	1	1	28.9	4.9	2.1	0.3	2.3	249	108.726	20	21	1634.5	2	3	2	0	0	0	0	0	0	25	2	3	227.348	0.273913	1	1	2.08333
5515	0	41	0	1	1	1	2	2	35.82	7.5	3.3	0.5	3.4	290	120.603	29	39	184.02	4	4	1	0	0	0	0	0	0	229	3	3	281.471	0.485294	1	1	19.0833
8275	0	41	0	4	3	0	1	2	32.95	6.6	2.8	0.6	3	343	139.028	19	18	1471.2	2	2	1	0	0	1	0	1	2	224	3	1	320.133	0.56	1	1	18.6667
9525	0	41	0	4	3	0	1	1	28.83	8	3.3	0.6	3.9	284	105.941	36	52	1410.22	4	4	1	0	0	0	0	0	0	235	2	3	240.308	0.507692	1	1	19.5833
13714	0	41	0	1	1	0	1	2	33.23	5	2.3	0.4	2.2	252	113.581	30	28	2756	4	4	4	0	0	1	0	1	2	50	3	1	263.455	0.418182	1	1	4.16667
28730	0	41	0	4	3	0	1	2	27.52	6.7	2.9	0.4	3	317	124.459	21	20	1565	2	2	2	1	0	0	0	0	0	186	2	3	306.433	0.386667	1	1	15.5
29541	0	41	0	1	1	1	1	1	29.37	5	2.6	0.3	1.9	200	120.603	16	13	3146.5	1	1	4	0	0	1	0	1	2	163	2	2	273.684	0.410526	1	1	13.5833
30021	0	41	0	3	3	0	1	2	30.47	6.1	2.9	0.4	2.5	227	107.965	29	35	3129	4	4	4	0	0	0	0	0	0	189	3	2	263.32	0.464	1	1	15.75
36342	0	41	0	3	3	0	1	2	23.57	5.2	2.6	0.4	2	199	107.965	21	16	2886.5	2	2	4	0	0	0	0	0	0	159	1	3	258.7	0.52	1	1	13.25
36400	0	41	0	4	1	1	3	1	23.2	6.1	2.5	0.5	3	357	80.8632	25	28	2357.5	3	4	3	0	0	0	0	0	0	180	1	1	297.5	0.416667	1	1	15
38123	0	41	0	1	1	0	1	2	33.25	8.1	4	0.5	3.4	283	91.8691	26	33	1537	3	4	2	0	0	0	0	0	0	177	3	3	332.941	0.588235	1	1	14.75
42283	0	41	0	1	2	0	2	2	34.91	7.1	2.5	0.7	3.7	323	119.055	106	285	3147	4	4	4	0	0	0	0	0	0	145	3	3	218.243	0.472973	1	1	12.0833
42575	0	41	0	3	2	0	3	2	26.88	2.8	1.3	0.3	1.1	147	100.942	26	7	1680.5	3	1	2	0	0	0	0	0	0	157	2	3	173.727	0.354545	1	1	13.0833
44533	0	41	0	4	3	0	1	2	27.76	6.8	3.1	0.6	2.9	213	98.42	25	18	2098	3	2	3	1	0	0	0	0	0	141	2	1	227.69	0.641379	1	1	11.75
46574	0	41	0	1	3	0	1	1	23.87	5.7	2.9	0.4	2.4	237	112.361	17	16	1275.5	1	2	1	0	0	0	0	0	0	137	1	1	286.375	0.483333	1	1	11.4167
49348	0	41	0	4	3	0	1	2	23.52	5.8	2.8	0.5	2.3	268	120.287	24	18	1194	3	2	1	1	0	1	0	1	2	131	1	3	326.261	0.608696	1	1	10.9167
49477	0	41	0	3	3	0	1	2	19.26	7.6	2.6	0.5	4.3	237	68.4851	25	20	2755.5	3	2	4	0	0	0	0	0	0	136	1	3	143.302	0.302326	1	1	11.3333
52823	0	41	0	3	2	0	3	2	33.26	3.7	1.7	0.3	1.5	212	74.6341	16	14	1440	1	1	1	0	0	0	0	0	0	122	3	2	240.267	0.34	1	1	10.1667
53467	0	41	0	3	3	0	1	2	25.96	5.8	2.6	0.5	2.6	157	112.361	25	23	2114	3	3	3	0	0	0	0	0	0	114	2	2	157	0.5	1	1	9.5
54459	0	41	0	3	3	0	2	2	27.75	7.6	3.7	0.5	3.2	284	100.942	21	20	1741	2	2	2	0	0	0	0	0	0	122	2	3	328.375	0.578125	1	1	10.1667
55012	0	41	0	3	3	1	1	2	38.38	3.5	1.3	0.4	1.7	180	112.361	17	13	1274	1	1	1	1	1	0	0	0	0	112	3	3	137.647	0.305882	1	1	9.33333
58873	0	41	0	5	3	0	1	1	36.5	7.7	3.9	0.4	3.2	267	120.603	58	54	1725	4	4	2	0	0	0	0	0	0	116	3	2	325.406	0.4875	1	1	9.66667
61044	0	41	0	4	3	0	1	2	24.8	6.3	2.5	0.4	2.6	305	125.653	26	25	1357.5	3	3	1	0	0	0	0	0	0	129	1	3	293.269	0.384615	1	1	10.75
62805	0	41	0	4	3	0	1	1	27.2	4.3	2.2	0.4	1.5	225	107.52	33	22	1754	4	3	2	0	0	0	0	0	0	93	2	3	330	0.586667	1	1	7.75
64050	0	41	0	3	3	1	3	2	59	3.9	1.6	0.4	1.7	188	115.513	40	34	1781.5	4	4	2	0	0	0	0	0	0	106	3	1	176.941	0.376471	1	1	8.83333
64305	0	41	0	4	3	0	1	2	31.3	7.2	3.1	0.4	3.3	186	127.531	24	28	1007	3	4	1	0	1	0	0	0	0	93	3	3	174.727	0.375758	1	1	7.75
64515	0	41	0	1	3	0	1	2	22.6	7.5	3.3	0.4	3.6	246	104.345	16	16	1547.5	1	2	2	0	0	0	0	0	0	99	1	2	225.5	0.366667	1	1	8.25
64873	0	41	0	3	3	0	1	2	23.5	4.3	2.6	0.3	1.3	142	79.6757	22	19	2092	3	2	3	0	0	0	0	0	0	105	1	3	284	0.6	1	1	8.75
67486	0	41	0	1	3	0	1	2	32.4	7	4	0.4	2.4	167	119.823	30	31	1153.5	4	4	1	0	0	0	0	0	0	99	3	1	278.333	0.666667	1	1	8.25
76573	0	41	0	3	2	0	2	2	23.8	3.4	1.6	0.4	1.3	261	104.345	25	24	1499	3	3	2	0	0	0	0	0	0	61	1	3	321.231	0.492308	1	1	5.08333
77127	0	41	0	4	1	1	2	1	21.9	5.3	2.4	0.4	2.3	202	141.885	32	28	2033	4	4	3	0	0	0	0	0	0	66	1	1	210.783	0.417391	1	1	5.5
77896	0	41	0	3	1	1	3	1	18.6	6	2.9	0.5	2.3	210	86.6011	21	15	2007	2	1	3	1	0	0	0	0	0	74	1	3	264.783	0.630435	1	1	6.16667
78909	0	41	0	3	3	0	3	2	22.5	7.4	3.4	0.5	3	198	106.137	22	21	1887	3	3	2	1	0	0	0	0	0	65	1	3	224.4	0.566667	1	1	5.41667
80272	0	41	0	1	1	1	1	2	35.8	6.5	2.5	0.6	3.3	267	107.965	17	19	2735	1	2	4	1	0	0	0	0	0	74	3	1	202.273	0.454545	1	1	6.16667
81528	0	41	0	5	2	1	3	2	29.5	5.9	3.1	0.4	2.2	149	71.8828	34	35	1232	4	4	1	0	0	0	0	0	0	82	2	3	209.955	0.563636	1	1	6.83333
81613	0	41	0	3	2	1	3	2	34.6	6	2.7	0.4	2.7	285	125.779	16	20	941.5	1	2	1	0	0	0	0	0	0	68	3	3	285	0.4	1	1	5.66667
82023	0	41	0	3	3	1	1	1	22	4.9	2.4	0.3	1.9	225	111.193	20	17	965	2	2	1	0	0	0	0	0	0	74	1	3	284.211	0.378947	1	1	6.16667
83411	0	41	0	1	2	1	1	2	22.2	8.7	2.9	0.8	4.5	321	100.942	15	15	540	1	1	1	1	0	0	0	0	0	80	1	1	206.867	0.515556	1	1	6.66667
86908	0	41	0	1	2	0	1	1	26.5	6.3	2.3	0.4	3.4	321	110.629	38	23	1180.5	4	3	1	0	0	0	0	0	0	59	2	2	217.147	0.270588	1	1	4.91667
91421	0	41	0	4	2	1	3	2	49.5	7.1	2.8	0.6	3.5	209	86.0365	17	16	1427.5	1	2	1	1	0	0	0	0	0	50	3	2	167.2	0.48	1	1	4.16667
94808	0	41	0	4	3	0	1	2	32.4	4.3	1.4	0.5	2.3	292	114.499	17	18	1324.5	1	2	1	0	0	0	0	0	0	29	3	1	177.739	0.304348	1	1	2.41667
98601	0	41	0	4	3	0	2	1	29.5	7.8	3.2	0.4	3.9	355	82.8649	58	40	1057.5	4	4	1	1	0	0	0	0	0	20	2	2	291.282	0.328205	1	1	1.66667
98716	0	41	0	4	3	0	1	2	44.3	9.1	4.2	0.6	4	234	131.657	16	15	2463	1	1	3	0	0	0	0	0	0	21	3	2	245.7	0.63	1	1	1.75
99390	0	41	0	5	2	0	2	2	27.1	8.2	4.1	0.5	3.5	239	91.8691	13	8	1401.5	1	1	1	0	0	0	0	0	0	19	2	3	279.971	0.585714	1	1	1.58333
102954	0	41	0	4	3	0	1	1	26.1	5.1	2	0.6	2.2	145	125.047	15	6	1796	1	1	2	0	0	0	0	0	0	17	2	2	131.818	0.545455	1	1	1.41667
6102	0	42	0	4	3	0	1	1	35.94	3.9	1.9	0.4	1.6	258	138.055	15	12	849.49	1	1	1	0	0	0	0	0	0	238	3	1	306.375	0.475	1	1	19.8333
7482	0	42	0	4	3	0	1	2	35.97	4.7	2.2	0.3	2	292	80.2971	24	18	944.42	3	2	1	1	0	0	0	0	0	237	3	3	321.2	0.33	1	1	19.75
11162	0	42	0	4	3	0	1	2	34.23	6.1	3	0.3	2.7	257	91.2055	16	19	2354	1	2	3	0	0	0	0	0	0	219	3	1	285.556	0.333333	1	1	18.25
12225	0	42	0	3	2	0	1	1	23.26	6.9	3	0.5	3.2	292	79.118	20	17	816	2	2	1	0	0	0	0	0	0	222	1	2	273.75	0.46875	1	1	18.5
13769	0	42	0	4	2	0	3	2	31.52	6.9	3.7	0.4	2.6	212	130.018	18	12	1032	1	1	1	0	0	0	0	0	0	214	3	1	301.692	0.569231	1	1	17.8333
20109	0	42	0	4	2	0	1	2	27.26	6.2	2.6	0.3	3.1	335	123.588	20	13	1365	2	1	1	0	0	0	0	0	0	225	2	3	280.968	0.251613	1	1	18.75
20273	0	42	0	4	3	0	2	2	30.23	4.9	2.3	0.3	2.1	300	105.163	26	25	883	3	3	1	0	0	0	0	0	0	215	3	1	328.571	0.328571	1	1	17.9167
21399	0	42	0	4	3	0	1	2	26.91	6.4	2.9	0.4	3	325	91.2055	22	16	1264.5	3	2	1	0	0	0	0	0	0	191	2	2	314.167	0.386667	1	1	15.9167
22630	0	42	0	3	2	0	3	2	24.3	6.1	2.9	0.3	2.5	265	107.209	29	32	1687	4	4	2	0	0	0	0	0	0	182	1	2	307.4	0.348	1	1	15.1667
27604	0	42	0	4	3	0	2	1	26.07	8.1	4.3	0.4	3.2	212	91.2055	25	39	1238	3	4	1	0	0	0	0	0	0	201	2	3	284.875	0.5375	1	1	16.75
27726	0	42	0	3	1	0	3	3	33.33	6.7	3	0.5	3	326	91.226	18	18	1967.5	1	2	3	0	0	0	0	0	0	203	3	2	326	0.5	1	1	16.9167
31529	0	42	0	3	2	0	3	2	30.33	7.7	3.2	0.5	3.6	375	119.759	18	20	1135	1	2	1	0	0	0	0	0	0	171	3	2	333.333	0.444444	1	1	14.25
32960	0	42	0	4	1	0	1	1	45.27	5.4	2.4	0.4	2.3	206	130.018	21	20	1329.5	2	2	1	1	0	0	0	0	0	179	3	3	214.957	0.417391	1	1	14.9167
33430	0	42	0	4	3	0	1	2	28.25	3.4	1.6	0.3	1.4	255	91.2055	16	12	1708	1	1	2	1	0	0	0	0	0	161	2	1	291.429	0.342857	1	1	13.4167
35940	0	42	0	4	2	0	1	2	27.22	5.9	2.7	0.4	2.6	306	80.2971	21	17	901	2	2	1	0	0	0	0	0	0	170	2	2	317.769	0.415385	1	1	14.1667
36628	0	42	0	4	3	0	1	2	24.72	8	4.1	0.5	3.1	210	105.163	23	19	2234	3	2	3	0	0	0	0	0	0	164	1	2	277.742	0.66129	1	1	13.6667
38843	0	42	0	4	3	0	1	1	29.48	4.7	2	0.5	2	311	123.588	21	18	1372	2	2	1	0	0	0	0	0	0	158	2	2	311	0.5	1	1	13.1667
46504	0	42	0	2	2	0	1	1	26.82	10.1	5.1	0.5	4.4	115	111.575	16	13	2134	1	1	3	0	0	0	0	0	0	151	2	1	133.295	0.579545	1	1	12.5833
49359	0	42	0	4	3	0	1	2	30.05	3.4	1.5	0.3	1.5	221	129.316	22	20	1577.5	3	2	2	0	0	0	0	0	0	154	3	3	221	0.3	1	1	12.8333
49529	0	42	0	4	3	0	1	2	24.76	5.2	2.2	0.4	2.1	234	128.621	51	44	1255.5	4	4	1	0	0	0	0	0	0	139	1	2	245.143	0.419048	1	1	11.5833
51207	0	42	0	4	1	1	1	1	29.02	3.5	2	0.2	1.3	183	128.621	19	16	2427.5	2	2	3	0	0	0	0	0	0	151	2	3	281.538	0.307692	1	1	12.5833
52482	0	42	0	4	2	0	3	2	25.02	7.8	4.3	0.3	2.9	171	100.589	18	14	1340.5	1	1	1	0	0	0	0	0	0	122	2	3	253.552	0.444828	1	1	10.1667
52801	0	42	0	4	1	1	1	1	33.88	6.9	2.2	0.5	3.5	234	117.479	19	16	2305.5	2	2	3	0	0	0	0	0	0	130	3	3	147.086	0.314286	1	1	10.8333
53112	0	42	0	1	1	1	1	2	26.5	6.3	3	0.4	2.8	162	103.615	22	23	3609.5	3	3	4	0	0	0	0	0	0	112	2	3	173.571	0.428571	1	1	9.33333
54238	0	42	0	5	3	0	1	2	26.24	5.1	2.7	0.3	2	193	74.1117	23	15	2376	3	1	3	0	0	0	0	0	0	116	2	3	260.55	0.405	1	1	9.66667
55246	0	42	0	3	3	0	1	2	20.19	4.6	2.4	0.4	1.7	209	94.0648	24	16	1239	3	2	1	0	0	0	0	0	0	133	1	3	295.059	0.564706	1	1	11.0833
55397	0	42	0	4	3	0	1	1	53.49	5.1	2.3	0.4	2.2	265	99.133	18	13	1246	1	1	1	0	0	0	0	0	0	115	3	2	277.045	0.418182	1	1	9.58333
59439	0	42	0	4	1	0	1	1	24.98	4.9	2.1	0.5	2	217	108.436	18	15	2683.5	1	1	4	0	0	0	0	0	0	127	2	2	227.85	0.525	1	1	10.5833
59533	0	42	0	4	2	0	1	1	30.4	3.3	0.9	0.3	1.9	229	108.436	24	21	964	3	3	1	0	0	0	0	0	0	113	3	3	108.474	0.142105	1	1	9.41667
64974	0	42	0	4	3	0	1	2	42.3	4.3	1.6	0.3	1.9	333	88.8112	20	12	2426	2	1	3	1	0	0	0	0	0	99	3	1	280.421	0.252632	1	1	8.25
66550	0	42	0	4	3	0	1	2	47.7	5.1	2.7	0.3	2	227	111.899	13	12	1873.5	1	1	2	0	0	0	0	0	0	108	3	2	306.45	0.405	1	1	9
67889	0	42	0	3	3	0	2	3	30.7	4.7	2.1	0.3	2	227	98.6292	23	14	1211	3	1	1	0	0	0	0	0	0	97	3	3	238.35	0.315	1	1	8.08333
68582	0	42	0	4	3	0	1	3	32	7.5	3.7	0.5	3	193	124.172	17	17	3273.5	1	2	4	0	1	0	0	0	0	101	3	3	238.033	0.616667	1	1	8.41667
69428	0	42	0	3	3	0	1	1	47	7.9	3.9	0.5	3.3	203	94.0648	30	37	1548	4	4	2	1	1	0	0	0	0	96	3	1	239.909	0.590909	1	1	8
70254	0	42	0	3	1	0	1	2	31.2	4.3	2.2	0.3	1.6	186	118.222	18	13	1598.5	1	1	2	0	0	0	0	0	0	97	3	2	255.75	0.4125	1	1	8.08333
76167	0	42	0	5	3	0	1	1	17.5	4.7	2.3	0.4	1.8	205	107.715	16	13	1719	1	1	2	0	0	0	0	0	0	69	1	2	261.944	0.511111	1	1	5.75
77075	0	42	0	4	3	0	1	2	20.5	3.9	1.6	0.3	1.6	189	95.0184	18	17	1424.5	1	2	1	0	0	0	0	0	0	62	1	2	189	0.3	1	1	5.16667
78691	0	42	0	4	3	0	1	2	26.7	5.7	2.1	0.3	3.2	169	64.4125	107	46	606.5	4	4	1	0	0	1	0	0	10	16	2	3	110.906	0.196875	1	1	1.33333
78814	0	42	0	1	1	1	3	2	26.5	5	2.6	0.3	2	232	101.909	27	20	1417	4	2	1	0	0	0	0	0	0	81	2	3	301.6	0.39	1	1	6.75
81138	0	42	0	5	3	0	1	2	19.3	4.8	2.8	0.3	1.6	188	91.226	20	13	2686.5	2	1	4	0	0	0	0	0	0	72	1	1	329	0.525	1	1	6
83309	0	42	0	5	2	0	1	2	23	6.2	3.6	0.3	2.2	197	108.764	14	12	712	1	1	1	0	0	0	0	0	0	72	1	2	322.364	0.490909	1	1	6
83461	0	42	0	2	3	1	3	3	23.4	6.1	3	0.4	2.6	249	83.5937	39	35	2379	4	4	3	0	0	0	0	0	0	71	1	3	287.308	0.461538	1	1	5.91667
87283	0	42	0	4	1	0	1	1	30.3	5.3	1.8	0.5	2.9	236	126.007	23	26	1030.5	3	3	1	0	0	0	0	0	0	52	3	2	146.483	0.310345	1	1	4.33333
88185	0	42	0	5	1	0	1	1	22.5	4.8	2	0.5	2.2	192	122.22	48	62	1845	4	4	2	0	0	0	0	0	0	59	1	1	174.545	0.454545	1	1	4.91667
89684	0	42	0	2	3	0	1	2	25.2	4.8	2.4	0.3	1.9	255	110.414	16	12	2553.5	1	1	3	0	0	0	0	0	0	46	2	1	322.105	0.378947	1	1	3.83333
90642	0	42	0	4	1	0	1	1	19.6	4	1.7	0.4	1.8	224	115.549	17	12	1525	1	1	2	0	0	0	0	0	0	57	1	1	211.556	0.377778	1	1	4.75
92124	0	42	0	4	3	0	1	1	43.4	4.2	2.2	0.4	1.5	178	77.4803	21	14	3680	2	1	4	1	0	0	0	0	0	44	3	2	261.067	0.586667	1	1	3.66667
96240	0	42	0	5	3	0	1	2	27.9	6.7	3.3	0.5	2.6	195	100.235	31	50	1629.5	4	4	2	0	0	0	0	0	0	22	2	2	247.5	0.634615	1	1	1.83333
97915	0	42	0	1	1	1	1	1	28.7	7.2	3.9	0.4	2.8	180	116.761	25	25	1864	3	3	2	0	1	0	0	0	0	28	2	2	250.714	0.557143	1	1	2.33333
99028	0	42	0	1	3	0	3	2	35.1	11.9	5.7	0.6	5.3	278	68.8261	11	8	1757	1	1	2	0	0	0	0	0	0	33	3	2	298.981	0.645283	1	1	2.75
99935	0	42	0	1	1	0	1	2	31.4	6	3.6	0.3	2	164	114.704	17	11	1234	1	1	1	0	0	0	0	0	0	33	3	3	295.2	0.54	1	1	2.75
102788	0	42	0	4	1	1	1	2	33.5	6.4	3.3	0.3	2.7	267	106.767	17	17	1957.5	1	2	2	1	0	0	0	0	0	21	3	2	326.333	0.366667	1	1	1.75
2182	0	43	0	4	3	0	3	2	27.49	5.9	3.1	0.3	2.3	233	129.139	14	13	2141.07	1	1	3	1	0	1	1	0	1	85	2	2	314.043	0.404348	1	1	7.08333
6671	0	43	0	4	1	1	1	2	40.12	2.8	1.2	0.4	1.2	264	129.139	17	14	2887.66	1	1	4	0	0	0	0	0	0	230	3	2	264	0.4	1	1	19.1667
14482	0	43	0	1	3	0	1	2	37.18	9.2	4.1	0.5	4.1	301	106.458	17	20	1129	1	2	1	0	0	0	0	0	0	207	3	2	301	0.5	1	1	17.25
15469	0	43	0	1	2	0	1	2	24.23	7.4	3.3	0.5	3.4	243	118.92	18	11	1640	1	1	2	1	0	0	0	0	0	207	1	1	235.853	0.485294	1	1	17.25
31156	0	43	0	4	3	0	1	1	31.41	5.3	2.7	0.3	2.2	240	104.427	23	21	1421.5	3	3	1	1	0	0	0	0	0	171	3	2	294.545	0.368182	1	1	14.25
41027	0	43	0	4	3	0	1	1	32.15	5.3	2.3	0.3	2.6	268	104.427	34	41	1474	4	4	1	0	0	0	0	0	0	158	3	2	237.077	0.265385	1	1	13.1667
42753	0	43	0	4	3	0	3	1	28.51	6.1	2.9	0.3	2.7	295	101.352	20	18	1846	2	2	2	1	0	0	0	0	0	141	2	3	316.852	0.322222	1	1	11.75
43770	0	43	0	3	3	0	2	2	25.19	4.1	1.8	0.4	1.8	227	115.249	25	20	2970.5	3	2	4	0	0	0	0	0	0	154	2	3	227	0.4	1	1	12.8333
43920	0	43	0	4	3	0	1	2	27.12	8.8	4.6	0.5	3.5	223	99.8845	23	18	1528	3	2	2	1	0	0	0	0	0	154	2	2	293.086	0.657143	1	1	12.8333
46533	0	43	0	1	2	0	3	2	31.91	6.9	2.6	0.4	3.7	262	121.364	16	17	2217.44	1	2	3	1	0	0	0	0	0	137	3	1	184.108	0.281081	1	1	11.4167
54136	0	43	0	4	3	0	2	2	47.06	4.9	1.6	0.7	2.4	336	127.721	19	16	1444.5	2	2	1	0	0	1	0	1	2	77	3	3	224	0.466667	1	1	6.41667
55146	0	43	0	2	3	0	3	2	22.79	4.1	1.7	0.3	2	197	112.615	19	27	1656	2	3	2	0	0	0	0	0	0	117	1	3	167.45	0.255	1	1	9.75
55774	0	43	0	4	2	0	1	2	26.82	4.3	1.4	0.5	2.3	244	104.427	30	28	1358	4	4	1	0	0	0	0	0	0	114	2	3	148.522	0.304348	1	1	9.5
58137	0	43	0	4	1	1	3	2	27.98	8.6	3.6	0.7	4.2	222	102.877	18	18	2241	1	2	3	1	1	1	0	0	7	112	2	3	190.286	0.6	1	1	9.33333
59385	0	43	0	4	2	0	1	2	27.33	3.4	1.2	0.4	1.6	206	99.8845	22	17	1383.5	3	2	1	0	0	0	0	0	0	129	2	3	154.5	0.3	1	1	10.75
62325	0	43	0	4	2	1	3	3	18.4	5	2.3	0.5	1.9	192	127.721	25	10	1936.5	3	1	2	0	0	1	0	0	10	99	1	3	232.421	0.605263	1	1	8.25
63482	0	43	0	4	3	0	1	2	27.3	5.6	3	0.3	2.1	230	129.107	22	22	864.5	3	3	1	0	0	0	0	0	0	94	2	2	328.571	0.428571	1	1	7.83333
65874	0	43	0	3	3	0	1	2	25.5	3.5	1.7	0.3	1.4	154	110.794	20	15	1575	2	1	2	0	0	0	0	0	0	94	2	2	187	0.364286	1	1	7.83333
66008	0	43	0	3	3	0	3	2	31.3	5.5	2.5	0.3	2.5	235	109.086	19	10	1027.5	2	1	1	0	0	0	0	0	0	95	3	2	235	0.3	1	1	7.91667
66393	0	43	0	5	3	0	2	2	24	3.8	1.7	0.3	1.6	298	111.392	24	20	1995.5	3	2	3	1	0	0	0	0	0	88	1	2	316.625	0.31875	1	1	7.33333
66802	0	43	0	3	3	0	2	2	20.7	5.7	2.7	0.4	2.4	298	81.8486	27	19	1866	4	2	2	0	0	0	0	0	0	107	1	2	335.25	0.45	1	1	8.91667
66959	0	43	0	1	1	1	1	2	29.7	4.5	2.6	0.3	1.5	167	120.53	38	42	977.5	4	4	1	0	0	0	0	0	0	98	2	2	289.467	0.52	1	1	8.16667
67226	0	43	0	4	2	1	1	2	26.1	4.3	2.2	0.3	1.8	252	127.721	16	17	891	1	2	1	0	1	0	0	0	0	93	2	2	308	0.366667	1	1	7.75
67847	0	43	0	4	3	1	3	2	48.6	6.1	3.1	0.3	2.4	162	131.303	17	14	2266	1	1	3	0	0	0	0	0	0	97	3	3	209.25	0.3875	1	1	8.08333
68998	0	43	0	4	3	0	1	1	30.9	4.3	2.3	0.4	1.5	194	95.6904	25	15	1497.5	3	1	2	0	0	0	0	0	0	89	3	3	297.467	0.613333	1	1	7.41667
69434	0	43	0	1	3	1	1	2	37.7	5.9	3.2	0.4	2.1	211	109.641	27	26	1507	4	3	2	0	0	0	0	0	0	95	3	2	321.524	0.609524	1	1	7.91667
70063	0	43	0	4	1	0	1	2	21.7	4.8	2.5	0.4	1.8	198	106.02	19	14	2021	2	1	3	0	0	0	0	0	0	98	1	1	275	0.555556	1	1	8.16667
70891	0	43	0	4	1	1	3	2	28.4	7.3	2.7	0.4	4	205	104.427	22	23	1260.5	3	3	1	1	0	0	0	0	0	97	2	3	138.375	0.27	1	1	8.08333
75890	0	43	0	3	1	0	1	1	31.3	6.4	2.9	0.4	2.9	247	78.5642	22	17	901.5	3	2	1	0	0	0	0	0	0	68	3	2	247	0.4	1	1	5.66667
76303	0	43	0	4	1	0	1	1	27.8	3.1	1	0.4	1.7	183	112.902	20	15	1036.5	2	1	1	0	0	0	0	0	0	71	2	1	107.647	0.235294	1	1	5.91667
78165	0	43	0	4	3	1	3	2	24.1	5.6	2.9	0.4	2.1	212	90.567	20	14	2209.5	2	1	3	0	0	0	0	0	0	77	1	3	292.762	0.552381	1	1	6.41667
79886	0	43	0	3	3	0	1	2	26.2	4.2	2	0.4	1.5	201	111.392	20	24	2859	2	3	4	0	0	0	0	0	0	65	2	3	268	0.533333	1	1	5.41667
81370	0	43	0	4	1	1	3	2	23.9	3.5	1.4	0.4	1.6	209	89.3705	20	13	9595	2	1	4	0	0	0	0	0	0	73	1	3	182.875	0.35	1	1	6.08333
82425	0	43	0	4	3	0	1	1	39.4	4.9	1.7	0.5	2.7	213	109.362	23	21	2538	3	3	3	0	0	0	0	0	0	70	3	3	134.111	0.314815	1	1	5.83333
83409	0	43	0	2	1	1	1	1	30.1	8.6	3.1	0.5	3.6	283	99.5338	28	31	2100.5	4	4	3	0	0	0	0	0	0	81	3	3	243.694	0.430556	1	1	6.75
84229	0	43	0	4	1	1	1	2	32.5	3.5	1.7	0.3	1.4	266	102.877	18	21	2867.5	1	3	4	0	0	0	0	0	0	56	3	1	323	0.364286	1	1	4.66667
88272	0	43	0	3	3	0	2	2	28.3	6.1	2.6	0.6	2.5	216	108.542	21	16	1941.5	2	2	2	0	0	0	0	0	0	50	2	1	224.64	0.624	1	1	4.16667
88950	0	43	0	5	3	0	1	1	22.8	8.7	4.4	0.4	3.3	217	112.615	31	30	1551	4	4	2	0	0	0	0	0	0	39	1	3	289.333	0.533333	1	1	3.25
89104	0	43	0	5	3	0	1	1	43.6	7	3.7	0.4	2.9	255	90.5874	21	32	1787.5	2	4	2	0	1	0	0	0	0	49	3	1	325.345	0.510345	1	1	4.08333
89659	0	43	0	3	3	0	1	2	22.6	3.3	1.8	0.3	1.1	168	69.1678	25	18	1813	3	2	2	0	0	0	0	0	0	42	1	3	274.909	0.490909	1	1	3.5
90028	0	43	0	1	1	1	1	2	28.6	4.9	2.3	0.5	2	225	120.53	28	20	1214	4	2	1	0	0	0	0	0	0	59	2	1	258.75	0.575	1	1	4.91667
92420	0	43	0	2	3	0	1	2	24.2	6.1	2.8	0.5	2.5	205	94.8683	21	14	912	2	1	1	0	0	0	0	0	0	52	1	3	229.6	0.56	1	1	4.33333
93426	0	43	0	2	3	0	1	2	23.1	7.1	3.6	0.4	2.8	243	117.394	20	11	1938	2	1	2	0	0	0	0	0	0	49	1	3	312.429	0.514286	1	1	4.08333
93847	0	43	0	1	1	1	1	2	40.9	6.9	2.9	0.6	3	291	93.4064	15	15	1892.5	1	1	2	0	0	0	0	0	0	28	3	3	281.3	0.58	1	1	2.33333
99496	0	43	0	4	2	1	1	1	25.4	8.8	3.6	0.4	4.5	319	129.82	18	16	1042	1	2	1	0	1	0	0	0	0	30	2	1	255.2	0.32	1	1	2.5
100013	0	43	0	5	3	0	1	2	25	5.2	1.9	0.5	2.4	330	116.664	18	16	2031	1	2	3	0	0	0	0	0	0	15	2	2	261.25	0.395833	1	1	1.25
101007	0	43	0	3	2	0	3	2	31.1	10.9	5.4	0.5	4.7	146	89.2431	18	19	1073.5	1	2	1	0	0	0	0	0	0	27	3	1	167.745	0.574468	1	1	2.25
101885	0	43	0	3	3	0	1	2	21.2	4.5	2.3	0.4	1.7	191	96.3899	18	19	931.5	1	2	1	0	0	0	0	0	0	13	1	3	258.412	0.541176	1	1	1.08333
102181	0	43	0	4	3	0	2	2	32.1	3.4	0.9	0.6	1.9	155	109.362	66	45	1283	4	4	1	1	0	0	0	0	0	18	3	3	73.4211	0.284211	1	1	1.5
472	0	44	0	4	3	0	3	2	21.15	7	2.6	0.7	3.5	186	128.236	20	15	2027.36	2	1	3	0	0	0	0	0	0	241	1	2	138.171	0.52	1	1	20.0833
1219	0	44	0	3	1	0	3	2	20.48	7.1	4	0.4	2.5	199	111.24	23	15	1431.47	3	1	1	0	0	0	0	0	0	233	1	2	318.4	0.64	1	1	19.4167
4281	0	44	0	2	3	0	2	2	20.72	6.1	2.8	0.4	2.2	213	111.24	26	13	2176.21	3	1	3	0	0	0	0	0	0	247	1	3	271.091	0.509091	1	1	20.5833
4330	0	44	0	1	3	0	2	2	23.45	4.4	2.2	0.4	1.7	216	111.24	30	23	1356.6	4	3	1	1	0	0	0	0	0	249	1	2	279.529	0.517647	1	1	20.75
5567	0	44	0	3	2	0	1	2	22.43	3.6	1.5	0.4	1.6	240	105.702	24	10	2139.61	3	1	3	0	0	0	0	0	0	231	1	2	225	0.375	1	1	19.25
6519	0	44	0	3	2	1	1	2	28.23	5.2	2.5	0.3	2.3	219	97.2532	16	31	967	1	4	1	0	0	0	0	0	0	238	2	1	238.043	0.326087	1	1	19.8333
12867	0	44	0	3	3	0	2	2	20.42	6.1	3.3	0.3	2.3	191	89.9533	26	22	1887	3	3	2	0	0	0	0	0	0	210	1	3	274.043	0.430435	1	1	17.5
20204	0	44	0	4	3	0	3	2	30.58	6.2	2.2	0.9	3	396	121.864	15	16	771	1	2	1	0	0	1	0	0	5	126	3	1	290.4	0.66	1	1	10.5
22063	0	44	0	4	3	0	3	1	25.08	6.1	3.2	0.4	2.1	216	128.204	16	13	1534	1	1	2	0	0	0	0	0	0	187	2	2	329.143	0.609524	1	1	15.5833
29054	0	44	0	1	1	0	1	2	26.56	5.4	2.3	0.4	2.6	289	111.213	24	22	911.5	3	3	1	0	0	0	0	0	0	195	2	2	255.654	0.353846	1	1	16.25
29147	0	44	0	4	2	0	3	2	37.26	7.1	3.5	0.3	3.2	250	121.864	21	22	2132.5	2	3	3	1	0	0	0	0	0	182	3	2	273.438	0.328125	1	1	15.1667
30241	0	44	0	4	1	0	1	1	33.47	4.4	1.9	0.4	2	247	103.696	25	19	2118	3	2	3	0	0	0	0	0	0	191	3	3	234.65	0.38	1	1	15.9167
34183	0	44	0	4	2	0	1	1	27.23	5.8	2.5	0.5	2.5	300	89.9331	32	37	1275	4	4	1	1	0	0	0	0	0	179	2	3	300	0.5	1	1	14.9167
34501	0	44	0	1	3	0	1	2	21.08	4.6	2.2	0.5	1.8	233	105.713	15	10	2187	1	1	3	0	0	0	0	0	0	159	1	3	284.778	0.611111	1	1	13.25
36134	0	44	0	4	3	0	1	1	34.89	4.1	1.7	0.3	2	252	121.864	24	28	1696.5	3	4	2	0	0	0	0	0	0	177	3	2	214.2	0.255	1	1	14.75
38246	0	44	0	5	1	0	1	1	27.22	6.1	2.8	0.5	2.7	226	89.9533	22	17	904	3	2	1	0	0	0	0	0	0	167	2	2	234.37	0.518519	1	1	13.9167
39286	0	44	0	4	3	0	1	2	27.94	6.1	2.2	0.4	2.9	397	79.1769	33	27	1252.5	4	3	1	0	0	0	0	0	0	159	2	3	301.172	0.303448	1	1	13.25
39729	0	44	0	5	3	0	2	3	24.93	6.1	3.2	0.4	2.3	232	105.713	17	12	1843	1	1	2	0	0	0	0	0	0	167	2	2	322.783	0.556522	1	1	13.9167
41587	0	44	0	4	3	1	1	2	26.34	4.1	1.8	0.3	1.9	230	95.0206	20	17	2787.5	2	2	4	0	0	0	0	0	0	156	2	1	217.895	0.284211	1	1	13
42581	0	44	0	4	2	0	2	1	25.22	4.3	2.3	0.3	1.6	182	64.1567	17	12	1280.5	1	1	1	0	0	0	0	0	0	146	2	2	261.625	0.43125	1	1	12.1667
43830	0	44	0	1	3	0	3	2	34.2	4.9	2.3	0.4	2.1	259	87.3047	27	29	1356.5	4	4	1	0	0	0	0	0	0	155	3	2	283.667	0.438095	1	1	12.9167
49091	0	44	0	4	1	0	2	2	26.95	3.6	1.5	0.4	1.7	253	103.696	29	12	911.5	4	1	1	0	0	0	0	0	0	154	2	3	223.235	0.352941	1	1	12.8333
49956	0	44	0	3	2	1	3	2	22.82	10.8	6.4	0.2	3.5	172	87.3047	18	11	2086.5	1	1	3	0	0	0	0	0	0	134	1	1	314.514	0.365714	1	1	11.1667
51858	0	44	0	2	1	1	1	2	34.57	6.5	2.9	0.6	2.6	264	88.6184	13	20	2203	1	2	3	0	0	0	0	0	0	113	3	3	294.462	0.669231	1	1	9.41667
52445	0	44	0	3	2	0	1	2	28.85	4.6	2.5	0.3	1.7	197	106.213	22	18	1740.5	3	2	2	0	0	0	0	0	0	124	2	1	289.706	0.441176	1	1	10.3333
52960	0	44	0	3	3	0	1	2	38.84	5.4	2.8	0.4	2.1	241	110.018	21	21	2295.5	2	3	3	0	0	0	0	0	0	119	3	3	321.333	0.533333	1	1	9.91667
53358	0	44	0	2	2	0	1	2	28.16	6.6	3.4	0.4	2.8	271	134.057	23	30	825	3	4	1	0	0	0	0	0	0	117	2	3	329.071	0.485714	1	1	9.75
54043	0	44	0	3	3	1	2	2	25.15	4.9	2.5	0.4	1.8	202	106.727	22	12	2179	3	1	3	0	0	0	0	0	0	130	2	2	280.556	0.555556	1	1	10.8333
54451	0	44	0	1	1	0	1	2	30.38	6.9	3.4	0.5	2.9	263	89.9533	27	31	1769	4	4	2	0	0	1	0	1	2	56	3	2	308.345	0.586207	1	1	4.66667
55382	0	44	0	4	1	0	1	1	31.13	4.9	1.9	0.7	2.1	293	129.643	16	16	1546.5	1	2	2	0	0	0	0	0	0	114	3	2	265.095	0.633333	1	1	9.5
55755	0	44	0	4	3	0	2	2	33.3	8	3.1	0.6	3.9	222	106.923	25	17	1465.5	3	2	1	1	0	0	0	0	0	113	3	2	176.462	0.476923	1	1	9.41667
57754	0	44	0	2	2	1	1	1	28.4	6	3.1	0.5	2.3	230	111.213	19	30	2245.5	2	4	3	0	0	0	0	0	0	128	2	3	310	0.673913	1	1	10.6667
59327	0	44	0	3	3	0	2	3	18.64	3.6	1.6	0.4	1.5	276	106.727	21	14	1281.5	2	1	1	0	0	0	0	0	0	119	1	2	294.4	0.426667	1	1	9.91667
60110	0	44	0	3	3	0	1	2	35.67	8.1	3.4	0.5	4	249	71.258	18	20	1873	1	2	2	0	0	0	0	0	0	120	3	1	211.65	0.425	1	1	10
61917	0	44	0	3	3	0	1	2	18.44	5.7	2.9	0.4	2.3	237	97.2532	26	19	2158.5	3	2	3	0	0	0	0	0	0	118	1	3	298.826	0.504348	1	1	9.83333
62363	0	44	0	3	1	0	3	2	25.8	8	3.4	0.7	3.8	263	111.827	39	26	972	4	3	1	0	0	0	0	0	0	99	2	3	235.316	0.626316	1	1	8.25
62838	0	44	0	4	2	0	3	2	22.3	3.5	1.5	0.3	1.6	125	112.111	46	48	998.5	4	4	1	1	0	0	0	0	0	97	1	3	117.188	0.28125	1	1	8.08333
63388	0	44	0	4	3	1	1	1	33.7	4.3	1.7	0.3	2	159	93.6928	21	17	1541.5	2	2	2	0	0	0	0	0	0	101	3	1	135.15	0.255	1	1	8.41667
63991	0	44	0	4	2	1	3	2	26.9	5.1	2.1	0.4	2.1	327	79.1769	19	18	3155.5	2	2	4	0	0	0	0	0	0	88	2	1	327	0.4	1	1	7.33333
64741	0	44	0	4	3	0	1	1	67.3	8.4	4.2	0.4	3.4	200	102.157	22	16	2260.5	3	2	3	1	0	0	0	0	0	101	3	1	247.059	0.494118	1	1	8.41667
70358	0	44	0	3	3	0	2	2	20.9	5.3	2.9	0.3	2	217	106.213	17	12	1563	1	1	2	0	0	0	0	0	0	94	1	3	314.65	0.435	1	1	7.83333
70860	0	44	0	4	1	0	1	1	35.8	4.3	2.1	0.4	1.6	150	92.4129	19	17	1803	2	2	2	0	0	0	0	0	0	87	3	3	196.875	0.525	1	1	7.25
77954	0	44	0	5	3	0	1	2	18.5	3.5	2.1	0.2	1.2	179	110.612	20	15	1686	2	1	2	0	0	0	0	0	0	82	1	1	313.25	0.35	1	1	6.83333
78145	0	44	0	4	3	0	2	3	43.5	5	2.4	0.4	2	218	123.631	18	21	4017	1	3	4	1	1	0	0	0	0	73	3	2	261.6	0.48	1	1	6.08333
78581	0	44	0	5	3	0	1	2	24.3	5.3	2.7	0.3	2.2	185	117.325	19	19	1582.5	2	2	2	0	0	0	0	0	0	68	1	2	227.045	0.368182	1	1	5.66667
79324	0	44	0	1	1	1	2	1	26.5	6.8	3.5	0.5	2.6	187	84.7952	15	13	2033	1	1	3	0	0	0	0	0	0	80	2	1	251.731	0.673077	1	1	6.66667
81231	0	44	0	4	3	1	3	3	37.1	6.2	2.3	0.6	2.7	172	119.801	20	15	3543	2	1	4	0	0	0	0	0	0	73	3	2	146.519	0.511111	1	1	6.08333
82465	0	44	0	5	2	1	1	1	30	8.6	4.4	0.4	3.7	256	109.443	22	18	1576	3	2	2	0	0	0	0	0	0	69	3	3	304.432	0.475676	1	1	5.75
83845	0	44	0	4	1	0	3	2	45.3	3.8	1.7	0.3	1.6	262	102.157	38	40	2140	4	4	3	1	0	0	0	0	0	59	3	1	278.375	0.31875	1	1	4.91667
86458	0	44	0	4	3	0	1	2	24.9	4.2	2	0.4	1.7	223	97.75	17	11	1668.5	1	1	2	0	0	0	0	0	0	42	1	1	262.353	0.470588	1	1	3.5
87276	0	44	0	1	2	0	1	1	29.2	6.5	3.2	0.5	2.6	260	110.612	18	18	2145	1	2	3	0	0	0	0	0	0	39	2	1	320	0.615385	1	1	3.25
87473	0	44	0	2	2	1	3	2	32.2	3.9	1.8	0.3	1.7	255	95.7151	23	19	1816	3	2	2	1	0	0	0	0	0	40	3	3	270	0.317647	1	1	3.33333
90321	0	44	0	4	3	0	1	2	31.2	3.7	1.2	0.2	2.1	168	125.507	20	17	1032	2	2	1	0	0	0	0	0	0	53	3	2	96	0.114286	1	1	4.41667
90651	0	44	0	5	3	0	1	2	24.6	5.1	2	0.4	2.7	211	106.727	21	22	1473.5	2	3	1	0	0	0	0	0	0	38	1	2	156.296	0.296296	1	1	3.16667
91793	0	44	0	3	1	0	3	2	23.2	8.2	3.7	0.6	3.6	232	106.213	49	43	2084	4	4	3	0	0	0	0	0	0	46	1	1	238.444	0.616667	1	1	3.83333
93206	0	44	0	2	3	0	1	2	33.2	4.3	1.9	0.3	2	255	108.322	17	14	1372	1	1	1	0	0	0	0	0	0	46	3	1	242.25	0.285	1	1	3.83333
94731	0	44	0	4	3	0	1	2	26.6	4.1	2	0.3	1.8	168	108.597	17	11	1716.5	1	1	2	0	0	0	0	0	0	13	2	1	186.667	0.333333	1	1	1.08333
95391	0	44	0	1	1	1	1	1	26.4	6.7	3.4	0.4	2.7	203	110.612	22	40	2274.5	3	4	3	0	0	0	0	0	0	33	2	2	255.63	0.503704	1	1	2.75
99237	0	44	0	5	3	0	1	2	25.6	5.3	2.5	0.5	2.1	157	94.2042	18	17	997.5	1	2	1	1	0	0	0	0	0	35	2	3	186.905	0.595238	1	1	2.91667
99300	0	44	0	2	3	0	1	2	27.6	6	2.7	0.3	2.9	191	108.874	19	13	2113.5	2	1	3	0	0	0	0	0	0	28	2	1	177.828	0.27931	1	1	2.33333
101107	0	44	0	1	1	0	1	2	27.6	4.2	1.9	0.4	1.8	150	119.686	17	17	2831	1	2	4	0	0	0	0	0	0	14	2	3	158.333	0.422222	1	1	1.16667
101596	0	44	0	4	3	0	1	2	23.8	4.6	1.8	0.4	2.3	260	119.801	13	20	2301	1	2	3	1	0	0	0	0	0	30	1	2	203.478	0.313043	1	1	2.5
101941	0	44	0	4	3	0	1	2	43.3	5.4	2.1	0.4	2.7	258	124.872	12	8	3220.5	1	1	4	0	0	0	0	0	0	18	3	1	200.667	0.311111	1	1	1.5
101978	0	44	0	4	2	1	1	2	35.1	6.3	2.6	0.5	3.2	276	86.4401	14	14	721.5	1	1	1	1	0	0	0	0	0	19	3	3	224.25	0.40625	1	1	1.58333
1853	0	45	0	1	1	1	1	2	31.56	7.6	3.7	0.5	3.2	221	110.462	54	79	849.32	4	4	1	1	0	0	0	0	0	234	3	1	255.531	0.578125	1	1	19.5
2699	0	45	0	3	2	0	2	2	24.96	4.7	2.3	0.4	2	213	110.462	26	18	2403.06	3	2	3	0	0	0	0	0	0	231	2	3	244.95	0.46	1	1	19.25
5104	0	45	0	4	2	0	3	2	50.42	6.8	2.9	0.4	3.2	325	145.419	18	34	1787.29	1	4	2	0	1	0	0	0	0	247	3	1	294.531	0.3625	1	1	20.5833
7075	0	45	0	4	3	0	1	1	39.9	5.9	2.7	0.2	2.8	253	127.338	22	15	2109.85	3	1	3	1	1	0	0	0	0	231	3	1	243.964	0.192857	1	1	19.25
7084	0	45	0	4	3	0	1	1	27.35	5.8	2.8	0.4	2.1	239	135.176	20	23	2414.54	2	3	3	0	0	0	0	0	0	244	2	3	318.667	0.533333	1	1	20.3333
7243	0	45	0	1	2	0	1	2	34.36	4.3	1.8	0.4	1.9	296	126.147	25	45	2820	3	4	4	0	0	0	0	0	0	234	3	3	280.421	0.378947	1	1	19.5
10654	0	45	0	4	2	0	1	2	18.17	5.7	3	0.2	2.5	190	102.97	18	16	2793	1	2	4	0	0	0	0	0	0	215	1	3	228	0.24	1	1	17.9167
11163	0	45	0	4	1	0	1	2	34.22	5.5	2.4	0.5	2.4	316	121.011	34	37	1550	4	4	2	1	0	0	0	0	0	221	3	2	316	0.5	1	1	18.4167
13166	0	45	0	4	3	0	1	2	29.29	4.4	1.5	0.3	2.5	280	102.97	19	16	1682	2	2	2	0	0	0	0	0	0	215	2	2	168	0.18	1	1	17.9167
14278	0	45	0	3	3	0	1	2	21.23	7	2.9	0.7	3.3	324	89.3236	27	30	1650	4	4	2	0	0	0	0	0	0	217	1	2	284.727	0.615152	1	1	18.0833
15537	0	45	0	4	3	0	2	2	26.68	6.1	2.3	0.5	3.3	256	102.97	19	22	1383	2	3	1	0	0	0	0	0	0	227	2	2	178.424	0.348485	1	1	18.9167
20873	0	45	0	4	2	0	3	1	28.94	5.4	2.3	0.4	2.6	361	127.306	16	11	2290	1	1	3	0	0	0	0	0	0	223	2	2	319.346	0.353846	1	1	18.5833
25812	0	45	0	3	3	0	2	2	34.05	5.4	2.8	0.3	2.1	250	77.4681	29	37	1027	4	4	1	1	0	0	0	0	0	189	3	2	333.333	0.4	1	1	15.75
28068	0	45	0	3	3	0	1	2	20.82	4	2.2	0.4	1.4	192	89.3236	21	20	1600.5	2	2	2	0	0	0	0	0	0	188	1	3	301.714	0.628571	1	1	15.6667
33847	0	45	0	1	1	1	1	2	48.37	7.9	3.2	0.5	3.9	345	110.434	25	26	2209.5	3	3	3	0	1	0	0	0	0	161	3	3	283.077	0.410256	1	1	13.4167
35255	0	45	0	4	3	0	1	2	27.02	4	1.9	0.3	1.7	268	78.6227	20	19	1894	2	2	2	1	0	1	0	1	2	69	2	2	299.529	0.335294	1	1	5.75
38918	0	45	0	3	3	0	2	3	24.44	6.1	2.8	0.5	2.1	235	89.3236	24	20	2405	3	2	3	0	0	0	0	0	0	170	1	2	313.333	0.666667	1	1	14.1667
39657	0	45	0	1	1	0	1	2	33.99	7.6	3.7	0.5	3.1	207	104.973	44	71	2116.5	4	4	3	1	1	0	0	0	0	177	2	3	247.065	0.596774	1	1	14.75
39802	0	45	0	4	1	1	3	2	39.65	2.7	1.4	0.2	0.9	197	89.3035	21	21	1400.5	2	3	1	0	0	0	0	0	0	166	3	1	306.444	0.311111	1	1	13.8333
43300	0	45	0	4	1	0	1	1	30.23	4.9	2.5	0.3	2	232	125.939	21	23	1022.5	2	3	1	1	0	0	0	0	0	139	3	2	290	0.375	1	1	11.5833
45750	0	45	0	1	3	0	1	1	26.78	4.3	1.6	0.5	2	298	109.248	25	23	2001.5	3	3	3	0	0	0	0	0	0	142	2	1	238.4	0.4	1	1	11.8333
52159	0	45	0	3	3	0	1	2	19.2	5.1	2.7	0.3	1.6	198	98.1452	24	14	1078	3	1	1	0	0	0	0	0	0	130	1	3	334.125	0.50625	1	1	10.8333
54441	0	45	0	4	3	1	1	2	30.94	6	2.8	0.6	2.6	299	113.14	17	30	1826	1	4	2	1	0	0	0	0	0	117	3	1	322	0.646154	1	1	9.75
54659	0	45	0	2	2	0	1	1	20.15	5	2.3	0.4	1.6	232	92.1033	16	13	2186	1	1	3	0	0	0	0	0	0	121	1	3	333.5	0.575	1	1	10.0833
56177	0	45	0	3	2	0	3	1	17.34	7.5	2.7	0.5	3.9	235	96.5724	35	28	2446.5	4	4	3	0	0	1	0	0	10	91	1	1	162.692	0.346154	1	1	7.58333
56615	0	45	0	4	2	0	3	2	25.61	4.9	2.1	0.4	2.3	189	111.327	20	12	3040.5	2	1	4	0	0	0	0	0	0	114	2	2	172.565	0.365217	1	1	9.5
57562	0	45	0	3	1	0	3	3	23.07	7.5	4.3	0.3	2.5	188	90.6862	20	16	2103.5	2	2	3	0	0	1	0	0	3	79	1	2	323.36	0.516	1	1	6.58333
60414	0	45	0	4	2	0	3	3	24.48	4.6	2	0.5	2	276	104.541	28	16	1293.5	4	2	1	1	0	0	0	0	0	123	1	2	276	0.5	1	1	10.25
60612	0	45	0	3	1	0	2	3	25.39	5.9	3	0.5	2.3	255	109.838	22	23	2622.5	3	3	4	0	0	0	0	0	0	125	2	1	332.609	0.652174	1	1	10.4167
62794	0	45	0	4	3	0	1	2	29	5.2	2.7	0.3	1.9	200	81.5696	17	14	1126	1	1	1	0	0	0	0	0	0	100	2	3	284.211	0.426316	1	1	8.33333
63871	0	45	0	4	3	0	1	2	33.6	5.1	2.6	0.3	2.1	258	123.379	18	14	1030	1	1	1	0	0	0	0	0	0	99	3	1	319.429	0.371429	1	1	8.25
68252	0	45	0	4	3	0	1	2	25.8	5.3	2.3	0.3	2.5	178	111.327	18	14	1692.5	1	1	2	0	0	0	0	0	0	89	2	3	163.76	0.276	1	1	7.41667
68646	0	45	0	1	1	1	1	1	22.7	4.9	2.6	0.3	1.7	156	106.496	26	16	2265.5	3	2	3	0	0	0	0	0	0	96	1	2	238.588	0.458824	1	1	8
73674	0	45	0	3	3	0	1	2	21.5	5	2.4	0.4	1.9	224	101.454	26	34	704	3	4	1	0	0	0	0	0	0	60	1	3	282.947	0.505263	1	1	5
73878	0	45	0	4	1	0	1	2	25.4	6.1	3.1	0.4	2.5	212	113.14	15	15	2626.5	1	1	4	1	0	0	0	0	0	69	2	3	262.88	0.496	1	1	5.75
76197	0	45	0	4	3	1	1	2	31.5	5.3	1.7	0.6	2.9	266	126.619	32	22	1577.5	4	3	2	1	0	0	0	0	0	73	3	2	155.931	0.351724	1	1	6.08333
80680	0	45	0	4	1	0	1	1	27.8	4.2	1.8	0.3	2	172	111.327	30	23	1426.5	4	3	1	0	0	0	0	0	0	71	2	3	154.8	0.27	1	1	5.91667
84429	0	45	0	4	1	0	3	2	45.3	8.6	4.2	0.4	3.7	183	99.9384	20	16	1595	2	2	2	1	0	0	0	0	0	56	3	2	207.73	0.454054	1	1	4.66667
91026	0	45	0	4	3	0	1	2	27.3	4.8	1.6	0.6	2.2	330	94.3554	31	19	1662	4	2	2	0	0	0	0	0	0	56	2	2	240	0.436364	1	1	4.66667
92668	0	45	0	4	3	0	1	1	24.7	4.8	2	0.5	2.2	172	94.3554	21	23	1707.5	2	3	2	0	0	0	0	0	0	44	1	1	156.364	0.454545	1	1	3.66667
98776	0	45	0	3	3	0	1	2	42.6	6.3	3.5	0.4	2.3	143	92.1033	16	9	1720.5	1	1	2	0	0	0	0	0	0	27	3	1	217.609	0.608696	1	1	2.25
100286	0	45	0	4	3	0	3	2	33.2	3.5	2	0.3	1.1	173	109.566	11	7	1596	1	1	2	0	0	0	0	0	0	19	3	1	314.545	0.545455	1	1	1.58333
100563	0	45	0	4	3	0	1	2	41.6	5.6	2.1	0.6	2.6	348	85.8351	23	23	2305	3	3	3	1	1	0	0	0	0	17	3	1	281.077	0.484615	1	1	1.41667
101830	0	45	0	4	3	0	1	1	36.5	7	3	0.6	3.2	277	107.836	14	13	1754	1	1	2	1	0	0	0	0	0	15	3	3	259.688	0.5625	1	1	1.25
2007	0	46	0	3	1	0	3	1	30.05	8.1	3.5	0.5	3.8	304	104.227	23	32	2546.5	3	4	3	0	0	1	0	0	10	186	3	1	280	0.460526	1	1	15.5
3206	0	46	0	3	2	0	1	2	35.14	6.4	2.9	0.4	3	330	104.227	37	47	1880.84	4	4	2	0	0	0	0	0	0	232	3	2	319	0.386667	1	1	19.3333
7934	0	46	0	5	3	0	3	2	32.97	6.9	2.6	0.3	3.9	293	88.7287	16	15	1056	1	1	1	0	0	0	0	0	0	235	3	3	195.333	0.2	1	1	19.5833
8264	0	46	0	4	3	0	1	2	22.58	5.8	2.8	0.3	2.4	138	134.23	18	14	2231.92	1	1	3	0	0	0	0	0	0	245	1	1	161	0.35	1	1	20.4167
8467	0	46	0	5	2	0	3	2	24.97	6.8	2.7	0.6	3.3	252	109.689	16	16	1473.32	1	2	1	0	0	0	0	0	0	238	2	2	206.182	0.490909	1	1	19.8333
9451	0	46	0	4	1	1	3	1	39.02	7.5	2.9	0.7	3.6	242	134.23	19	12	943.88	2	1	1	1	0	0	0	0	0	231	3	2	194.944	0.563889	1	1	19.25
10783	0	46	0	4	3	1	2	2	25.92	5.4	1.6	0.4	2.9	359	88.6784	21	17	343	2	2	1	0	0	0	0	0	0	225	2	3	198.069	0.22069	1	1	18.75
14164	0	46	0	3	3	0	1	2	29.72	5.6	2.7	0.4	2.3	280	88.6984	17	15	3036	1	1	4	0	0	0	0	0	0	225	2	2	328.696	0.469565	1	1	18.75
17054	0	46	0	4	2	0	1	2	25.32	5.1	1.9	0.5	2.6	251	126.415	16	10	2196	1	1	3	0	0	0	0	0	0	228	2	2	183.423	0.365385	1	1	19
22857	0	46	0	4	3	0	1	1	34.39	6.6	2.8	0.4	2.9	332	88.6784	19	14	1189	2	1	1	0	0	1	0	0	4	121	3	1	320.552	0.386207	1	1	10.0833
25461	0	46	0	4	3	0	2	1	33.09	6.1	2.7	0.6	2.6	179	102.25	61	54	1146.5	4	4	1	1	0	0	0	0	0	199	3	3	185.885	0.623077	1	1	16.5833
27154	0	46	0	4	3	0	3	1	26.06	8	3.9	0.2	3.2	265	102.25	17	11	1475.5	1	1	2	1	0	0	0	0	0	181	2	2	322.969	0.24375	1	1	15.0833
29021	0	46	0	4	2	0	3	2	18.23	7.9	3.2	0.5	4	212	102.25	24	26	1349.5	3	3	1	1	0	0	0	0	0	198	1	2	169.6	0.4	1	1	16.5
31069	0	46	0	3	3	0	1	1	26.72	5.4	2.2	0.5	2.4	296	88.6984	37	37	1112.5	4	4	1	1	0	0	0	0	0	196	2	2	271.333	0.458333	1	1	16.3333
35055	0	46	0	4	3	0	1	2	28.55	5.4	2.3	0.5	2.4	246	88.6784	35	30	1749.5	4	4	2	1	0	0	0	0	0	159	2	2	235.75	0.479167	1	1	13.25
37296	0	46	0	4	1	1	1	1	30.38	5.9	2.3	0.4	2.9	352	78.0723	19	19	1967	2	2	3	0	0	1	1	0	1	116	3	2	279.172	0.317241	1	1	9.66667
37671	0	46	0	4	3	0	2	2	24.66	5.7	2.9	0.4	2.3	244	120.164	25	30	2953.5	3	4	4	0	0	0	0	0	0	172	1	2	307.652	0.504348	1	1	14.3333
38615	0	46	0	4	3	0	2	1	37.99	4.7	1.6	0.6	2.3	273	102.25	46	41	1549	4	4	2	1	0	0	0	0	0	176	3	2	189.913	0.417391	1	1	14.6667
51500	0	46	0	4	3	0	1	2	34.21	4.3	1.7	0.4	2.1	311	116.136	20	19	2513	2	2	3	0	0	0	0	0	0	134	3	2	251.762	0.32381	1	1	11.1667
53877	0	46	0	2	3	0	1	2	28	7.8	3.8	0.5	3.3	227	111.526	23	24	1284.5	3	3	1	0	0	0	0	0	0	123	2	2	261.394	0.575758	1	1	10.25
55504	0	46	0	4	2	1	1	2	31.55	5.4	2.5	0.3	2.4	211	127.113	21	19	2171	2	2	3	0	0	0	0	0	0	115	3	2	219.792	0.3125	1	1	9.58333
56416	0	46	0	3	2	1	3	2	23.26	9.8	3.6	0.6	5.5	371	105.75	21	18	1000	2	2	1	0	0	0	0	0	0	118	1	1	242.836	0.392727	1	1	9.83333
56980	0	46	0	3	3	0	1	2	30.41	4.3	1.7	0.4	1.9	295	106.811	15	13	2057.5	1	1	3	0	0	0	0	0	0	118	3	2	263.947	0.357895	1	1	9.83333
58260	0	46	0	4	2	0	1	2	35.01	6.5	2.6	0.6	3	285	114.224	18	15	1362	1	1	1	0	0	0	0	0	0	114	3	2	247	0.52	1	1	9.5
60925	0	46	0	1	1	1	2	2	34.63	7.2	3.6	0.4	2.8	212	117.213	16	16	2445	1	2	3	1	0	0	0	0	0	112	3	2	272.571	0.514286	1	1	9.33333
61834	0	46	0	1	3	0	1	2	25.51	6.3	2.2	0.6	3.3	205	110.267	20	17	2168	2	2	3	0	0	0	0	0	0	112	2	2	136.667	0.4	1	1	9.33333
73739	0	46	0	3	3	0	2	2	27.5	4.9	2.7	0.4	1.7	203	88.6984	16	16	2162	1	2	3	0	0	0	0	0	0	63	2	3	322.412	0.635294	1	1	5.25
76596	0	46	0	3	2	0	2	2	33.3	5.1	2.3	0.5	2	250	90.0513	30	65	1237	4	4	1	1	0	0	0	0	0	62	3	2	287.5	0.575	1	1	5.16667
76707	0	46	0	4	3	0	1	1	27.9	4.4	1.8	0.3	1.7	266	92.3857	34	40	1546.5	4	4	2	0	0	0	0	0	0	63	2	1	281.647	0.317647	1	1	5.25
79257	0	46	0	2	1	0	2	1	22.4	4.5	2	0.3	2.1	209	95.8964	22	19	2753	3	2	4	0	0	0	0	0	0	63	1	2	199.048	0.285714	1	1	5.25
79422	0	46	0	3	3	0	1	2	23.9	3.1	1.5	0.3	1.2	149	87.3821	25	21	1542	3	3	2	0	0	0	0	0	0	74	1	2	186.25	0.375	1	1	6.16667
80384	0	46	0	3	2	1	1	2	38.8	4.4	2.2	0.4	1.7	248	109.069	23	25	1603.5	3	3	2	0	0	0	0	0	0	85	3	3	320.941	0.517647	1	1	7.08333
81460	0	46	0	4	3	0	1	1	22.9	3.7	1.5	0.3	1.8	275	116.136	19	21	1366	2	3	1	0	0	0	0	0	0	69	1	3	229.167	0.25	1	1	5.75
82605	0	46	0	1	3	0	1	2	24.7	6.1	3.2	0.3	2.5	225	116.44	16	19	1626.5	1	2	2	0	1	0	0	0	0	68	1	1	288	0.384	1	1	5.66667
83854	0	46	0	1	3	0	1	2	41.6	8.4	4.4	0.5	3.3	237	105.238	34	47	3127	4	4	4	0	0	0	0	0	0	59	3	1	316	0.666667	1	1	4.91667
84893	0	46	0	4	3	0	3	3	29.4	2.6	1.1	0.3	1.1	174	87.5069	28	11	3266	4	1	4	0	0	0	0	0	0	51	2	3	174	0.3	1	1	4.25
85831	0	46	0	4	3	0	1	1	31.2	7.8	3.7	0.5	3.1	262	96.3863	18	11	1683	1	1	2	0	0	0	0	0	0	56	3	1	312.71	0.596774	1	1	4.66667
89470	0	46	0	4	3	0	2	2	21.4	4.7	2.6	0.3	1.8	195	87.5069	15	11	1635	1	1	2	0	0	0	0	0	0	38	1	2	281.667	0.433333	1	1	3.16667
91663	0	46	0	5	2	1	1	1	24.5	5.8	2.8	0.3	2.5	236	83.6122	24	22	865	3	3	1	0	0	0	0	0	0	58	1	1	264.32	0.336	1	1	4.83333
93242	0	46	0	4	2	1	1	1	21.2	7.5	2.5	0.5	4.4	278	91.1236	24	11	940	3	1	1	0	0	0	0	0	0	49	1	2	157.955	0.284091	1	1	4.08333
93266	0	46	0	5	1	0	3	1	24.6	7.3	3.5	0.5	3	151	112.846	56	90	1590	4	4	2	1	0	0	0	0	0	39	1	3	176.167	0.583333	1	1	3.25
93279	0	46	0	4	3	0	1	2	29.8	4.4	1.5	0.3	2.4	365	121.907	13	12	978	1	1	1	0	0	0	0	0	0	57	2	3	228.125	0.1875	1	1	4.75
94457	0	46	0	3	3	0	1	1	25	4	1.8	0.3	1.9	153	111.526	38	47	2134.5	4	4	3	0	0	0	0	0	0	32	2	1	144.947	0.284211	1	1	2.66667
94726	0	46	0	3	3	0	1	2	29.4	7.5	2.9	0.6	3.3	314	99.0856	15	15	2103.5	1	1	3	1	1	0	0	0	0	33	2	3	275.939	0.527273	1	1	2.75
96543	0	46	0	4	3	0	2	2	24.9	5.1	1.4	0.5	3.2	218	118.13	18	16	1168	1	2	1	1	0	0	0	0	0	35	1	2	95.375	0.21875	1	1	2.91667
96629	0	46	0	4	3	0	1	1	29.7	5.6	2.1	0.5	2.8	222	91.1236	19	13	1505.5	2	1	2	0	0	0	0	0	0	23	2	3	166.5	0.375	1	1	1.91667
98082	0	46	0	3	3	1	1	2	34.9	7.3	4.1	0.4	2.5	164	108.483	30	46	464	4	4	1	0	1	0	0	0	0	22	3	3	268.96	0.656	1	1	1.83333
100532	0	46	0	4	1	0	1	2	34.2	9.9	4.2	0.7	4.6	220	123.13	16	19	1727	1	2	2	1	0	0	0	0	0	19	3	1	200.87	0.63913	1	1	1.58333
102766	0	46	0	5	1	1	1	2	20.7	4.7	2.2	0.3	2	235	110.893	19	20	846	2	2	1	0	0	0	0	0	0	30	1	1	258.5	0.33	1	1	2.5
102786	0	46	0	5	3	0	2	2	23.6	7.4	3.6	0.4	3.1	226	109.661	16	16	2657	1	2	4	0	1	0	0	0	0	19	1	3	262.452	0.464516	1	1	1.58333
1760	0	47	0	1	1	0	1	2	46.25	6.4	3	0.5	2.6	191	115.625	28	37	2083.61	4	4	3	0	0	0	0	0	0	239	3	2	220.385	0.576923	1	1	19.9167
3709	0	47	0	1	1	0	1	1	22.78	5.7	2.1	0.5	3	220	124.387	22	19	682.07	3	2	1	0	0	0	0	0	0	246	1	3	154	0.35	1	1	20.5
8589	0	47	0	4	1	0	1	1	27.45	3.1	1.3	0.4	1.4	216	157.723	26	24	1593.48	3	3	2	1	0	0	0	0	0	232	2	1	200.571	0.371429	1	1	19.3333
8629	0	47	0	1	1	0	1	1	23.23	5.9	2.4	0.7	2.7	325	108.921	38	34	916.63	4	4	1	1	0	0	0	0	0	233	1	1	288.889	0.622222	1	1	19.4167
9053	0	47	0	4	2	1	1	2	26.1	6.1	3.3	0.4	2.4	165	125.561	43	27	970.47	4	3	1	0	0	0	0	0	0	239	2	3	226.875	0.55	1	1	19.9167
9382	0	47	0	4	2	1	1	1	47.59	2.6	1.3	0.3	1	225	133.29	20	17	2028.18	2	2	3	0	0	0	0	0	0	230	3	1	292.5	0.39	1	1	19.1667
14147	0	47	0	2	1	1	3	2	29.24	8.9	4.1	0.4	4.2	220	103.509	21	24	373	2	3	1	0	0	0	0	0	0	212	2	1	214.762	0.390476	1	1	17.6667
16807	0	47	0	3	3	0	3	2	19.57	7.7	3.2	0.7	3.6	215	103.509	17	14	1559	1	1	2	0	0	0	0	0	0	207	1	3	191.111	0.622222	1	1	17.25
21522	0	47	0	3	2	0	1	2	30.28	6.7	3	0.4	3	318	108.894	27	27	2048.5	4	3	3	0	1	0	0	0	0	195	3	2	318	0.4	1	1	16.25
25106	0	47	0	4	1	0	2	1	37.32	4.7	2.4	0.3	1.9	258	101.534	23	22	2760	3	3	4	1	0	0	0	0	0	187	3	3	325.895	0.378947	1	1	15.5833
26857	0	47	0	4	1	0	1	2	26.48	8	2.2	0.4	5	50	119.323	21	15	1119	2	1	1	0	0	0	0	0	0	191	2	3	22	0.176	1	1	15.9167
27300	0	47	0	2	3	1	1	3	24.3	5.1	2.1	0.6	2.3	208	103.509	48	33	1896	4	4	2	1	0	0	0	0	0	196	1	3	189.913	0.547826	1	1	16.3333
32771	0	47	0	4	3	0	1	2	31.68	4.6	1.8	0.6	2.1	333	77.5258	21	17	1865	2	2	2	0	0	0	0	0	0	173	3	2	285.429	0.514286	1	1	14.4167
34465	0	47	0	4	3	0	1	2	32.03	5.5	2	0.8	2.5	311	101.534	42	26	2416	4	3	3	0	0	0	0	0	0	158	3	2	248.8	0.64	1	1	13.1667
36358	0	47	0	1	1	0	1	2	42.89	7.5	3.7	0.5	3	204	88.0775	28	34	1019.5	4	4	1	0	0	0	0	0	0	166	3	1	251.6	0.616667	1	1	13.8333
39035	0	47	0	4	3	0	1	1	29.8	5.1	1.7	0.8	2.5	195	119.323	21	14	2213.5	2	1	3	0	0	0	0	0	0	173	2	2	132.6	0.544	1	1	14.4167
40574	0	47	0	4	3	0	1	2	33.5	4.4	1.6	0.5	2.2	305	119.323	27	27	1332	4	3	1	1	1	0	0	0	0	160	3	2	221.818	0.363636	1	1	13.3333
43466	0	47	0	3	3	0	1	1	29.94	5.5	2.5	0.6	2.3	219	108.306	27	25	1584.5	4	3	2	0	0	0	0	0	0	135	3	3	238.043	0.652174	1	1	11.25
43505	0	47	0	4	3	0	1	2	28.67	5.9	2.3	0.6	2.4	220	140.074	20	19	2423	2	2	3	0	0	0	0	0	0	148	2	1	210.833	0.575	1	1	12.3333
43560	0	47	0	4	3	0	3	2	17.93	5.6	2.4	0.4	2.7	235	115.323	61	82	1605	4	4	2	1	0	0	0	0	0	142	1	2	208.889	0.355556	1	1	11.8333
43575	0	47	0	4	2	0	2	2	50.82	5.3	2.7	0.4	2	201	85.746	16	12	2290	1	1	3	0	1	0	0	0	0	133	3	2	271.35	0.54	1	1	11.0833
44434	0	47	0	5	2	0	1	1	22.15	3.5	1.3	0.4	1.8	240	114.141	21	15	2644	2	1	4	0	0	0	0	0	0	145	1	3	173.333	0.288889	1	1	12.0833
49303	0	47	0	4	3	0	1	2	22.64	3.6	1.3	0.3	1.9	223	101.534	14	9	1667	1	1	2	0	0	1	0	1	2	137	1	1	152.579	0.205263	1	1	11.4167
50629	0	47	0	3	2	0	1	1	43.4	5.7	2.8	0.4	2.3	239	90.8183	23	26	1335.5	3	3	1	1	0	0	0	0	0	149	3	1	290.957	0.486957	1	1	12.4167
52392	0	47	0	2	1	1	1	1	26.33	8	3.3	0.5	4	177	118.845	31	32	932	4	4	1	1	0	0	0	0	0	125	2	2	146.025	0.4125	1	1	10.4167
56190	0	47	0	4	2	0	3	2	24.77	5.7	3.2	0.4	1.9	199	111.561	23	19	1485	3	2	2	1	0	0	0	0	0	119	1	3	335.158	0.673684	1	1	9.91667
58307	0	47	0	1	1	0	2	1	28.72	5.7	3.1	0.2	2.3	197	114.878	17	19	1345	1	2	1	1	1	0	0	0	0	113	2	1	265.522	0.269565	1	1	9.41667
59098	0	47	0	3	2	0	2	2	23.26	7.5	3.3	0.6	3.3	246	100.039	17	12	1547.5	1	1	2	0	0	0	0	0	0	111	1	2	246	0.6	1	1	9.25
61938	0	47	0	2	3	1	1	1	29.56	9.6	4.4	0.6	4.4	313	69.772	31	34	1266	4	4	1	0	0	0	0	0	0	122	2	1	313	0.6	1	1	10.1667
62309	0	47	0	1	1	1	1	2	34	6.4	3.1	0.4	2.9	280	112.731	28	28	720	4	4	1	1	1	0	0	0	0	101	3	2	299.31	0.427586	1	1	8.41667
63812	0	47	0	4	1	1	3	2	50	6.9	3.8	0.4	2.6	220	108.037	20	17	1009	2	2	1	1	0	0	0	0	0	110	3	1	321.538	0.584615	1	1	9.16667
65133	0	47	0	3	3	1	2	3	29.8	8.6	3.4	0.7	4.1	321	85.4841	47	27	2009	4	3	3	0	0	0	0	0	0	92	2	3	266.195	0.580488	1	1	7.66667
69479	0	47	0	1	1	0	1	1	38.8	6	2.9	0.4	2.4	232	107.724	23	26	953.5	3	3	1	0	0	0	0	0	0	86	3	1	280.333	0.483333	1	1	7.16667
70499	0	47	0	1	1	0	1	2	33.5	5.7	3	0.4	2.1	191	103.998	25	19	1252.5	3	2	1	0	0	0	0	0	0	109	3	3	272.857	0.571429	1	1	9.08333
74612	0	47	0	1	3	0	1	2	26.1	5.1	2.4	0.5	2.1	254	103.509	22	21	2000	3	3	3	0	0	0	0	0	0	83	2	1	290.286	0.571429	1	1	6.91667
75161	0	47	0	3	2	0	3	2	26.6	6.8	3.3	0.5	2.9	157	95.2251	22	14	939.5	3	1	1	0	0	0	0	0	0	85	2	3	178.655	0.568966	1	1	7.08333
79675	0	47	0	5	3	0	1	1	24.4	4.5	2.1	0.3	1.7	222	103.998	26	25	1262.5	3	3	1	0	0	0	0	0	0	71	1	3	274.235	0.370588	1	1	5.91667
80059	0	47	0	5	3	1	1	1	25.7	4.1	2.1	0.4	1.4	182	98.392	23	17	2397	3	2	3	0	0	0	0	0	0	76	2	3	273	0.6	1	1	6.33333
81244	0	47	0	1	3	0	1	2	35.2	4.6	2.2	0.5	1.7	210	100.039	25	17	1570.5	3	2	2	0	0	0	0	0	0	69	3	2	271.765	0.647059	1	1	5.75
81835	0	47	0	4	3	0	1	1	26.5	5.5	2.9	0.4	2.1	242	121.053	21	19	2167	2	2	3	0	0	0	0	0	0	71	2	2	334.19	0.552381	1	1	5.91667
86245	0	47	0	3	2	1	1	2	33.6	5.7	2.5	0.5	2.6	169	112.056	18	24	2021.5	1	3	3	0	0	0	0	0	0	57	3	2	162.5	0.480769	1	1	4.75
88402	0	47	0	4	3	0	1	1	27.7	3.6	1.4	0.4	1.8	219	98.5442	44	59	1702.5	4	4	2	1	1	0	0	0	0	56	2	3	170.333	0.311111	1	1	4.66667
88439	0	47	0	3	3	0	2	2	40.3	5.1	2.5	0.5	1.9	248	72.4709	24	26	1875	3	3	2	0	0	0	0	0	0	44	3	3	326.316	0.657895	1	1	3.66667
91603	0	47	0	5	1	1	1	1	24.3	6.2	2.7	0.4	2.9	263	107.161	42	106	1959.5	4	4	2	0	0	0	0	0	0	58	1	2	244.862	0.372414	1	1	4.83333
93116	0	47	0	4	3	0	1	2	20	5.4	1.3	0.3	3.7	177	75.6897	29	19	2465.5	4	2	3	0	0	0	0	0	0	45	1	3	62.1892	0.105405	1	1	3.75
97138	0	47	0	3	2	1	1	2	22.8	4.8	2.4	0.5	1.8	217	88.0775	21	16	2132	2	2	3	0	0	0	0	0	0	31	1	3	289.333	0.666667	1	1	2.58333
97550	0	47	0	3	3	0	1	2	23.6	2.3	1.2	0.2	0.9	151	80.7086	39	25	1304	4	3	1	0	0	0	0	0	0	27	1	3	201.333	0.266667	1	1	2.25
100298	0	47	0	4	3	0	2	2	36.4	4	1.6	0.2	2.1	209	106.332	18	12	2712.5	1	1	4	1	0	0	0	0	0	35	3	3	159.238	0.152381	1	1	2.91667
102008	0	47	0	3	3	0	1	2	20.2	5	3	0.3	1.6	165	74.3821	16	10	2853	1	1	4	0	0	0	0	0	0	23	1	3	309.375	0.5625	1	1	1.91667
6622	0	48	0	1	1	0	1	1	42.27	7.6	3.5	0.4	3.5	318	114.816	23	26	1239.18	3	3	1	0	0	0	0	0	0	240	3	2	318	0.4	1	1	20
11798	0	48	0	4	3	0	3	3	28.98	4.9	2.2	0.5	2.1	235	118.487	51	81	1847.11	4	4	2	0	0	0	0	0	0	226	2	2	246.19	0.52381	1	1	18.8333
14880	0	48	0	3	2	0	2	2	30.61	5.5	2.2	0.4	2.7	390	114.816	30	26	2176	4	3	3	0	0	0	0	0	0	220	3	1	317.778	0.325926	1	1	18.3333
15994	0	48	0	3	3	0	1	3	41.95	10	5.3	0.4	4	186	68.4337	34	24	1362	4	3	1	0	0	0	0	0	0	214	3	2	246.45	0.53	1	1	17.8333
18032	0	48	0	4	1	0	3	3	23.05	5.7	1.2	0.7	3.5	273	124.652	83	83	2664	4	4	4	1	0	0	0	0	0	228	1	2	93.6	0.24	1	1	19
20180	0	48	0	1	1	0	2	1	43.88	5.1	2.6	0.3	2.1	161	102.784	28	31	2575	4	4	4	0	0	1	0	1	2	202	3	2	199.333	0.371429	1	1	16.8333
21353	0	48	0	1	1	0	1	2	30.24	8.2	3.7	0.5	3.7	258	108.131	58	81	2352	4	4	3	0	0	0	0	0	0	198	3	1	258	0.5	1	1	16.5
21832	0	48	0	3	3	0	3	2	25.01	5.5	2.6	0.4	2.2	248	102.784	17	13	1279.5	1	1	1	0	0	0	0	0	0	197	2	1	293.091	0.472727	1	1	16.4167
22724	0	48	0	4	2	0	1	1	31.95	5.3	1.8	0.6	2.7	370	124.652	25	33	1416	3	4	1	1	0	0	0	0	0	188	3	2	246.667	0.4	1	1	15.6667
24850	0	48	0	4	3	0	1	1	28.62	2.9	1	0.5	1.3	180	100.823	18	16	713	1	2	1	0	0	1	1	0	1	175	2	2	138.462	0.384615	1	1	14.5833
26117	0	48	0	1	3	1	1	1	32.13	6.2	2.9	0.5	2.3	241	108.131	22	19	1420	3	2	1	0	0	0	0	0	0	191	3	2	303.87	0.630435	1	1	15.9167
26412	0	48	0	5	3	0	2	2	22.7	4.7	2.1	0.4	2.1	266	108.131	32	25	2232.5	4	3	3	0	0	1	0	0	10	174	1	3	266	0.4	1	1	14.5
32565	0	48	0	1	2	0	1	2	22.42	5.9	3.2	0.3	2.3	241	102.784	19	17	2259.5	2	2	3	0	0	0	0	0	0	170	1	3	335.304	0.417391	1	1	14.1667
33668	0	48	0	4	3	0	2	2	26.48	5.4	2.4	0.3	2.5	335	100.823	13	13	1960	1	1	2	1	0	0	0	0	0	158	2	2	321.6	0.288	1	1	13.1667
35202	0	48	0	4	3	0	1	1	27.12	3.9	1.3	0.2	2.3	247	87.4412	28	20	1195	4	2	1	0	0	0	0	0	0	167	2	2	139.609	0.113043	1	1	13.9167
37599	0	48	0	4	3	0	1	2	29.38	5.7	2.7	0.4	2.3	266	68.6044	23	23	2078	3	3	3	1	0	0	0	0	0	159	2	2	312.261	0.469565	1	1	13.25
42587	0	48	0	3	3	0	1	2	20.92	3	1.4	0.2	1.3	208	106.97	18	17	706	1	2	1	0	0	0	0	0	0	145	1	3	224	0.215385	1	1	12.0833
43896	0	48	0	3	3	0	3	2	30.51	5.7	2.6	0.4	2.6	319	113.342	22	18	1779	3	2	2	0	0	0	0	0	0	137	3	3	319	0.4	1	1	11.4167
46461	0	48	0	4	3	0	1	2	36.3	5	2	0.5	2.4	247	123.313	18	14	1935	1	1	2	0	0	0	0	0	0	148	3	2	205.833	0.416667	1	1	12.3333
48169	0	48	0	1	3	0	2	2	28.74	4.9	2.4	0.4	2	251	62.9553	24	18	974	3	2	1	0	0	0	0	0	0	148	2	2	301.2	0.48	1	1	12.3333
48690	0	48	0	1	3	0	1	2	38.03	5.9	3	0.3	2.3	243	111.272	20	22	1000	2	3	1	0	0	0	0	0	0	153	3	2	316.957	0.391304	1	1	12.75
52627	0	48	0	2	3	0	1	2	33.66	5.9	3.1	0.3	2.4	242	81.2798	31	25	2102	4	3	3	0	0	0	0	0	0	117	3	1	312.583	0.3875	1	1	9.75
52634	0	48	0	3	2	0	2	2	20.72	5.1	2.7	0.4	1.9	193	91.594	21	14	1826	2	1	2	0	0	0	0	0	0	119	1	2	274.263	0.568421	1	1	9.91667
54791	0	48	0	2	1	0	3	2	25.92	4.1	2	0.3	1.8	165	111.942	21	20	2284.5	2	2	3	0	0	0	0	0	0	124	2	3	183.333	0.333333	1	1	10.3333
56776	0	48	0	4	3	0	3	2	20.3	2.9	1.2	0.3	1.3	197	96.4372	35	23	2455.5	4	3	3	1	0	1	0	1	2	44	1	3	181.846	0.276923	1	1	3.66667
57021	0	48	0	3	3	0	1	2	20.86	3.4	1.8	0.3	1.2	197	81.2798	31	22	2257.5	4	3	3	0	0	0	0	0	0	109	1	3	295.5	0.45	1	1	9.08333
59984	0	48	0	3	1	0	2	2	21.58	4.7	2.7	0.3	1.6	189	75.8526	33	23	1333.5	4	3	1	1	0	0	0	0	0	115	1	3	318.938	0.50625	1	1	9.58333
61523	0	48	0	2	1	1	1	2	24.19	5.4	2.4	0.6	2.3	313	96.0985	21	17	1258	2	2	1	0	0	0	0	0	0	120	1	1	326.609	0.626087	1	1	10
62127	0	48	0	4	3	0	1	2	36.09	5.4	2.7	0.3	2.2	200	76.9831	20	21	1609.5	2	3	2	1	0	0	0	0	0	113	3	3	245.455	0.368182	1	1	9.41667
67014	0	48	0	4	2	1	1	1	32.5	6.1	2.6	0.5	2.8	112	8.30164	33	37	1548.5	4	4	2	0	0	0	0	0	0	99	3	1	104	0.464286	1	1	8.25
67342	0	48	0	5	1	1	1	2	24.3	3.5	1.9	0.3	1.3	208	104.796	18	16	1976	1	2	3	1	0	0	0	0	0	107	1	1	304	0.438462	1	1	8.91667
68882	0	48	0	4	3	0	1	2	53.5	4.7	1.7	0.4	2.5	204	110.78	20	20	1484	2	2	2	0	0	0	0	0	0	106	3	3	138.72	0.272	1	1	8.83333
69022	0	48	0	3	3	0	1	2	35.2	8.4	4.2	0.3	3.6	283	83.6563	30	37	1636	4	4	2	1	1	0	0	0	0	99	3	1	330.167	0.35	1	1	8.25
69574	0	48	0	3	3	0	2	2	23.2	4.2	1.9	0.3	2	246	110.617	26	18	1520.5	3	2	2	1	0	0	0	0	0	95	1	3	233.7	0.285	1	1	7.91667
70292	0	48	0	4	2	0	2	2	31	6.9	2.6	0.5	3.7	237	92.3878	21	15	1544.5	2	1	2	0	0	0	0	0	0	92	3	1	166.541	0.351351	1	1	7.66667
71722	0	48	0	4	3	0	3	2	38.8	3.4	1.4	0.3	1.6	247	120.206	19	12	1801	2	1	2	0	0	0	0	0	0	97	3	2	216.125	0.2625	1	1	8.08333
74954	0	48	0	2	2	0	1	1	33.6	5.5	2.2	0.5	2.5	216	86.163	25	37	1811	3	4	2	1	0	0	0	0	0	83	3	3	190.08	0.44	1	1	6.91667
76723	0	48	0	3	2	0	1	2	18.7	6.1	3.1	0.4	2.5	186	68.4337	24	23	1687.5	3	3	2	0	0	0	0	0	0	70	1	3	230.64	0.496	1	1	5.83333
80879	0	48	0	4	2	0	1	2	36.5	5.3	2.2	0.4	2.4	221	102.361	30	27	1278	4	3	1	0	0	0	0	0	0	71	3	3	202.583	0.366667	1	1	5.91667
84437	0	48	0	4	3	0	1	3	30.4	5.9	1.7	0.5	3.6	226	125.34	18	16	1156.5	1	2	1	0	0	0	0	0	0	47	3	2	106.722	0.236111	1	1	3.91667
85858	0	48	0	4	2	0	1	3	35.3	3.8	1.5	0.6	1.5	219	69.3626	22	14	1792.5	3	1	2	1	0	0	0	0	0	38	3	1	219	0.6	1	1	3.16667
86200	0	48	0	5	1	1	1	2	33.9	4.6	1.7	0.4	2	207	88.795	22	16	1835	3	2	2	0	0	0	0	0	0	52	3	3	175.95	0.34	1	1	4.33333
87957	0	48	0	4	2	0	1	1	31.2	5.7	2.8	0.5	2.3	233	105.588	26	28	963.5	3	4	1	0	0	0	0	0	0	53	3	3	283.652	0.608696	1	1	4.41667
88937	0	48	0	4	3	0	1	2	34.9	4.8	2.4	0.4	1.9	196	88.625	26	21	2598	3	3	4	1	0	0	0	0	0	41	3	2	247.579	0.505263	1	1	3.41667
89417	0	48	0	5	2	0	1	1	25.8	8.7	4.6	0.4	3.5	229	105.321	30	31	1032	4	4	1	0	1	0	0	0	0	43	2	1	300.971	0.525714	1	1	3.58333
89712	0	48	0	4	3	0	1	1	34.4	5	1.7	0.5	2.6	356	129.045	25	27	1749	3	3	2	0	1	0	0	0	0	42	3	3	232.769	0.326923	1	1	3.5
90186	0	48	0	4	2	0	1	1	32.3	4.5	2	0.4	1.8	205	112.63	26	21	2617	3	3	4	0	0	0	0	0	0	52	3	2	227.778	0.444444	1	1	4.33333
90295	0	48	0	4	3	0	1	2	29.3	6.3	2.2	0.6	3.2	180	126.771	19	21	1852	2	3	2	1	0	0	0	0	0	56	2	3	123.75	0.4125	1	1	4.66667
90808	0	48	0	3	3	0	1	2	22.6	5.6	2.6	0.4	2.4	288	109.97	22	15	1180.5	3	1	1	0	0	0	0	0	0	44	1	3	312	0.433333	1	1	3.66667
91383	0	48	0	3	3	0	1	2	25.2	4.1	2	0.4	1.5	185	82.4457	23	13	1595.5	3	1	2	0	0	0	0	0	0	59	2	3	246.667	0.533333	1	1	4.91667
94385	0	48	0	5	1	0	1	2	26.4	5.1	2.5	0.5	2.1	143	91.594	14	13	2383	1	1	3	0	0	0	0	0	0	27	2	3	170.238	0.595238	1	1	2.25
94879	0	48	0	5	3	0	2	3	32.3	5.8	2.2	0.4	2.7	255	65.199	16	15	1402	1	1	1	0	0	0	0	0	0	25	3	2	207.778	0.325926	1	1	2.08333
95835	0	48	0	2	1	1	1	1	31	4.6	1.5	0.4	2.6	241	106.97	17	17	1658.5	1	2	2	0	0	0	0	0	0	35	3	1	139.038	0.230769	1	1	2.91667
96358	0	48	0	3	3	0	3	2	29.1	8.4	4.2	0.4	3.5	227	83.6563	20	29	2519.5	2	4	3	0	0	0	0	0	0	27	2	1	272.4	0.48	1	1	2.25
97289	0	48	0	3	3	0	1	2	28.7	5.5	2.9	0.1	2.3	218	74.8506	18	15	908	1	1	1	0	0	0	0	0	0	15	2	3	274.87	0.126087	1	1	1.25
98926	0	48	0	5	1	1	1	2	21.9	8.8	3.8	0.6	4.2	256	114.816	19	16	2326	2	2	3	0	0	0	0	0	0	28	1	2	231.619	0.542857	1	1	2.33333
99370	0	48	0	4	3	0	2	1	38.5	6.4	2	0.5	3.7	235	89.8524	16	18	2238	1	2	3	0	0	0	0	0	0	17	3	1	127.027	0.27027	1	1	1.41667
102218	0	48	0	4	3	0	3	2	22.4	6.6	2.8	0.6	3	198	112.63	18	10	1103.5	1	1	1	1	0	0	0	0	0	28	1	1	184.8	0.56	1	1	2.33333
198	0	49	0	2	2	0	1	2	27.74	6.2	3.1	0.4	2.5	187	86.8784	29	32	1941.83	4	4	2	0	0	0	0	0	0	239	2	3	231.88	0.496	1	1	19.9167
2477	0	49	0	4	3	0	2	2	34.33	4.7	2.4	0.4	1.7	192	100.152	14	17	3473.42	1	2	4	0	1	0	0	0	0	241	3	3	271.059	0.564706	1	1	20.0833
3153	0	49	0	4	3	0	2	2	29.12	6.6	2.6	0.5	3.3	321	123.81	23	25	1574.65	3	3	2	0	0	0	0	0	0	232	2	1	252.909	0.393939	1	1	19.3333
3995	0	49	0	3	3	0	1	2	22.27	4.3	2.1	0.4	1.6	204	86.8784	15	12	906.77	1	1	1	0	0	0	0	0	0	245	1	1	267.75	0.525	1	1	20.4167
4683	0	49	0	3	2	0	2	2	19.73	4.2	2	0.4	1.7	177	102.054	28	25	2297.01	4	3	3	0	0	0	0	0	0	243	1	2	208.235	0.470588	1	1	20.25
10267	0	49	0	1	1	0	1	1	26.47	5.6	2.5	0.4	2.6	304	107.375	54	86	2628	4	4	4	0	0	0	0	0	0	226	2	3	292.308	0.384615	1	1	18.8333
11102	0	49	0	4	2	0	3	2	29.48	7.4	3.8	0.5	2.9	233	86.8292	36	27	1212	4	3	1	1	0	1	0	0	10	34	2	2	305.31	0.655172	1	1	2.83333
11534	0	49	0	1	2	0	1	3	26.85	4.4	1.9	0.3	2.2	233	122.697	21	19	1371	2	2	1	0	0	0	0	0	0	215	2	2	201.227	0.259091	1	1	17.9167
15180	0	49	0	3	3	0	2	2	23.65	5.3	3.2	0.3	1.7	173	102.065	42	66	1226	4	4	1	0	0	0	0	0	0	226	1	2	325.647	0.564706	1	1	18.8333
17641	0	49	0	4	1	0	1	2	46.59	4.7	1.8	0.5	2.2	398	123.779	22	17	974	3	2	1	1	0	0	0	0	0	226	3	2	325.636	0.409091	1	1	18.8333
19729	0	49	0	4	1	0	2	2	46.86	7.5	2.6	0.8	3.8	232	100.117	28	27	2188	4	3	3	1	0	0	0	0	0	221	3	1	158.737	0.547368	1	1	18.4167
30296	0	49	0	3	1	0	1	2	33.88	7.3	3.5	0.5	3.1	297	86.8487	32	49	2587.5	4	4	4	0	0	0	0	0	0	182	3	2	335.323	0.564516	1	1	15.1667
31261	0	49	0	4	3	0	1	2	29.35	4.6	1.6	0.4	2.5	299	76.4442	23	24	1736	3	3	2	0	0	0	0	0	0	170	2	2	191.36	0.256	1	1	14.1667
31958	0	49	0	4	3	0	3	3	29.65	3.4	1.2	0.4	1.7	173	123.779	50	44	2374	4	4	3	0	0	0	0	0	0	171	2	1	122.118	0.282353	1	1	14.25
34292	0	49	0	3	3	1	1	2	22.58	5.5	2.6	0.4	2.3	218	75.3217	18	15	2123	1	1	3	0	0	0	0	0	0	164	1	2	246.435	0.452174	1	1	13.6667
37957	0	49	0	4	3	0	3	1	44.13	5.6	1.8	0.6	3	288	86.8292	22	22	1706.5	3	3	2	1	0	0	0	0	0	171	3	3	172.8	0.36	1	1	14.25
39152	0	49	0	4	3	0	1	1	25.62	6.3	2.9	0.5	2.7	285	68.1241	18	20	1479	1	2	2	0	0	0	0	0	0	175	2	2	306.111	0.537037	1	1	14.5833
46214	0	49	0	5	3	1	1	1	28.22	4.4	2	0.3	2	275	112.549	19	18	2135.5	2	2	3	0	1	0	0	0	0	139	2	3	275	0.3	1	1	11.5833
46717	0	49	0	2	3	0	2	2	31.8	5.5	2.1	0.5	2.4	232	106.221	24	23	1265	3	3	1	1	0	0	0	0	0	151	3	2	203	0.4375	1	1	12.5833
47590	0	49	0	3	3	0	2	2	21	5.6	2.4	0.5	2.5	332	85.5599	23	22	2103.5	3	3	3	0	0	0	0	0	0	135	1	2	318.72	0.48	1	1	11.25
52436	0	49	0	1	1	0	2	2	28.26	6.7	3.1	0.4	2.9	266	103.044	29	30	1465.5	4	4	1	0	0	0	0	0	0	116	2	3	284.345	0.427586	1	1	9.66667
53003	0	49	0	1	1	0	1	2	25.15	4.3	2.2	0.3	1.8	258	103.545	20	16	1561	2	2	2	0	0	0	0	0	0	109	2	3	315.333	0.366667	1	1	9.08333
53471	0	49	0	2	1	0	1	2	22.92	6.4	2.3	0.5	3.5	286	103.044	33	28	1495.5	4	4	2	0	0	0	0	0	0	122	1	1	187.943	0.328571	1	1	10.1667
54337	0	49	0	3	3	0	2	2	28.63	7.1	3.6	0.4	2.6	240	90.9529	33	33	3322.5	4	4	4	0	0	0	0	0	0	120	2	3	332.308	0.553846	1	1	10
55258	0	49	0	4	3	0	1	1	23.02	3.9	1.4	0.4	2.1	207	80.3163	28	19	1835	4	2	2	0	0	0	0	0	0	119	1	3	138	0.266667	1	1	9.91667
56527	0	49	0	4	3	0	1	1	26.19	4.5	2.2	0.3	1.8	185	111.842	20	22	808	2	3	1	0	0	0	0	0	0	110	2	2	226.111	0.366667	1	1	9.16667
57054	0	49	0	5	2	0	2	3	22.31	4.9	2.2	0.5	2	227	92.4117	36	18	1376.5	4	2	1	0	0	0	0	0	0	117	1	3	249.7	0.55	1	1	9.75
58791	0	49	0	1	1	0	1	1	34.33	3.2	1	0.3	1.6	164	103.545	30	17	1962	4	2	3	0	0	1	0	0	10	37	3	2	102.5	0.1875	1	1	3.08333
59882	0	49	0	4	3	0	1	1	27.32	4.8	2.5	0.4	1.8	189	100.117	27	30	1945	4	4	2	1	0	0	0	0	0	129	2	3	262.5	0.555556	1	1	10.75
61590	0	49	0	1	3	0	1	2	30.49	7.1	3.4	0.5	2.8	208	109.2	22	22	4056	3	3	4	0	0	0	0	0	0	110	3	1	252.571	0.607143	1	1	9.16667
62558	0	49	0	4	2	0	2	1	38.2	5.4	2.6	0.4	2.2	228	123.111	58	101	1526	4	4	2	0	0	0	0	0	0	92	3	1	269.455	0.472727	1	1	7.66667
62707	0	49	0	3	1	1	3	2	30.5	5.9	3.1	0.4	2.1	208	104.584	28	46	967.5	4	4	1	0	0	0	0	0	0	95	3	1	307.048	0.590476	1	1	7.91667
70145	0	49	0	4	3	0	3	2	32.2	7.8	3.1	0.5	3.8	287	71.248	19	14	1516.5	2	1	2	1	0	0	0	0	0	102	3	3	234.132	0.407895	1	1	8.5
70774	0	49	0	4	2	1	1	2	32.9	6.4	3.2	0.2	2.8	288	110.005	12	12	2129.5	1	1	3	0	0	0	0	0	0	89	3	3	329.143	0.228571	1	1	7.41667
71228	0	49	0	1	1	0	1	2	25.1	7.3	3.4	0.6	3.1	229	90.9529	25	20	2193	3	2	3	0	0	0	0	0	0	97	2	3	251.161	0.658065	1	1	8.08333
71828	0	49	0	1	2	0	1	2	37.5	5.7	2.7	0.3	2.5	287	110.493	20	26	2646.5	2	3	4	0	0	0	0	0	0	103	3	3	309.96	0.324	1	1	8.58333
71832	0	49	0	1	1	1	1	1	28.3	5.4	2.1	0.4	2.7	247	107.375	26	31	775	3	4	1	0	1	0	0	0	0	95	2	3	192.111	0.311111	1	1	7.91667
74008	0	49	0	3	3	0	2	2	31.4	10.1	4.8	0.6	4.4	288	100.337	18	16	2124.5	1	2	3	1	0	0	0	0	0	79	3	2	314.182	0.654545	1	1	6.58333
74283	0	49	0	1	1	0	1	1	28.3	7.8	3.9	0.5	3.2	262	103.044	19	20	1696.5	2	2	2	0	0	0	0	0	0	67	2	2	319.312	0.609375	1	1	5.58333
76281	0	49	0	3	3	1	3	3	15.2	5.1	2.7	0.4	1.9	139	103.545	17	12	2213	1	1	3	1	0	0	0	0	0	63	1	1	197.526	0.568421	1	1	5.25
76657	0	49	0	4	3	0	1	2	35.8	8.2	3.9	0.6	3.5	239	84.5498	16	11	2095	1	1	3	1	0	0	0	0	0	63	3	2	266.314	0.668571	1	1	5.25
77485	0	49	0	4	3	0	2	3	29.1	8	3.2	0.7	3.6	249	70.4383	24	20	1511	3	2	2	0	0	0	0	0	0	61	2	3	221.333	0.622222	1	1	5.08333
83108	0	49	0	4	3	0	2	2	33.6	5.2	2.4	0.4	2.2	235	98.6315	25	40	1577	3	4	2	1	0	0	0	0	0	71	3	3	256.364	0.436364	1	1	5.91667
85367	0	49	0	4	3	0	1	2	27.8	4.5	2.1	0.5	1.8	239	100.117	17	16	1748.5	1	2	2	0	0	0	0	0	0	57	2	3	278.833	0.583333	1	1	4.75
85911	0	49	0	4	2	0	1	1	41.7	6.1	2.9	0.5	2.5	222	119.961	16	12	1513.5	1	1	2	1	0	0	0	0	0	52	3	1	257.52	0.58	1	1	4.33333
85912	0	49	0	4	2	1	1	2	44.1	6.4	2.7	0.5	3.1	370	110.005	25	16	658	3	2	1	1	1	0	0	0	0	41	3	1	322.258	0.435484	1	1	3.41667
86082	0	49	0	2	3	0	2	2	34.3	7.7	4.1	0.4	2.9	224	102.547	31	43	1891.5	4	4	2	0	1	0	0	0	0	46	3	2	316.69	0.565517	1	1	3.83333
89243	0	49	0	4	3	0	1	2	34.1	6.1	1.7	0.4	3.7	270	53.1828	34	32	2473.5	4	4	3	1	0	0	0	0	0	54	3	3	124.054	0.183784	1	1	4.5
89495	0	49	0	4	1	1	3	2	36.3	5.8	2.1	0.5	3	170	119.364	13	14	3011.5	1	1	4	1	0	0	0	0	0	54	3	3	119	0.35	1	1	4.5
90168	0	49	0	3	3	0	1	2	22.4	5	2.8	0.3	1.8	207	98.6433	22	20	1561.5	3	2	2	0	0	0	0	0	0	47	1	2	322	0.466667	1	1	3.91667
92475	0	49	0	3	3	0	1	3	18.8	3.1	1.7	0.3	1	137	84.2915	37	27	1424	4	3	1	0	0	0	0	0	0	52	1	3	232.9	0.51	1	1	4.33333
94137	0	49	0	4	3	0	1	2	24.5	5.7	2.8	0.4	2.3	241	72.0654	17	11	1453	1	1	1	1	0	0	0	0	0	21	1	1	293.391	0.486957	1	1	1.75
97683	0	49	0	1	1	0	1	1	27.6	7.3	3.6	0.4	3.2	175	57.2055	19	12	2071	2	1	3	1	0	0	0	0	0	34	2	1	196.875	0.45	1	1	2.83333
2058	0	50	0	4	1	1	2	2	42.5	7.3	3.4	0.5	3.1	214	99.4505	21	17	3113.36	2	2	4	1	0	1	0	1	2	207	3	2	234.71	0.548387	1	1	17.25
2483	0	50	0	4	2	0	3	2	33.27	9.1	4.1	0.6	4.1	199	99.4505	115	124	2066.12	4	4	3	1	0	1	0	1	2	211	3	1	199	0.6	1	1	17.5833
2790	0	50	0	4	3	1	1	1	33.82	5.3	2.5	0.4	2.1	273	122.943	26	21	666.73	3	3	1	0	0	0	0	0	0	242	3	1	325	0.47619	1	1	20.1667
8541	0	50	0	3	3	0	2	2	23.24	5.7	2.9	0.5	2.2	228	101.339	19	15	2079.81	2	1	3	0	0	0	0	0	0	245	1	3	300.545	0.659091	1	1	20.4167
11420	0	50	0	4	3	0	1	2	32.33	4.6	2.3	0.3	1.8	254	116.834	20	22	1660	2	3	2	1	0	0	0	0	0	215	3	3	324.556	0.383333	1	1	17.9167
12659	0	50	0	3	3	0	2	2	23.08	4.6	2.4	0.4	1.7	179	86.2408	14	15	1943	1	1	2	0	0	0	0	0	0	212	1	2	252.706	0.564706	1	1	17.6667
13125	0	50	0	4	1	1	1	2	27.02	4.6	2.1	0.3	2.1	299	116.834	16	15	914	1	1	1	0	0	0	0	0	0	214	2	2	299	0.3	1	1	17.8333
18882	0	50	0	3	1	0	3	1	26.9	6	2.3	0.5	3	297	58.682	19	18	690	2	2	1	1	0	1	0	0	4	56	2	3	227.7	0.383333	1	1	4.66667
18929	0	50	0	4	3	0	1	2	23.6	4.2	1.9	0.2	1.9	258	116.834	13	10	2007	1	1	3	0	0	0	0	0	0	205	1	2	258	0.2	1	1	17.0833
20727	0	50	0	4	3	0	1	1	32.38	6	3.1	0.4	2.4	227	116.834	18	12	1505	1	1	2	1	1	0	0	0	0	212	3	1	293.208	0.516667	1	1	17.6667
22339	0	50	0	5	3	0	3	2	27.2	10	4.1	0.6	4.9	272	106.623	19	21	1714.5	2	3	2	0	0	1	1	0	1	170	2	2	227.592	0.502041	1	1	14.1667
25195	0	50	0	1	3	0	2	2	39.16	7.1	3.4	0.4	2.8	257	101.35	50	72	1103.5	4	4	1	0	0	0	0	0	0	181	3	1	312.071	0.485714	1	1	15.0833
25719	0	50	0	4	2	0	3	3	29.61	9.6	2.8	0.6	6	318	116.834	87	72	4078	4	4	4	1	0	0	0	0	0	192	2	2	148.4	0.28	1	1	16
26340	0	50	0	4	2	0	1	2	35.62	6.8	3	0.6	3.1	253	122.912	25	21	909	3	3	1	0	0	0	0	0	0	200	3	3	244.839	0.580645	1	1	16.6667
27091	0	50	0	4	3	0	3	2	26.64	6.4	3	0.3	2.8	308	67.6473	43	29	1751	4	4	2	1	1	0	0	0	0	189	2	1	330	0.321429	1	1	15.75
28467	0	50	0	5	3	0	1	1	25.27	6.9	2.8	0.5	3.3	344	101.35	46	75	872.5	4	4	1	0	0	0	0	0	0	195	2	2	291.879	0.424242	1	1	16.25
33213	0	50	0	4	3	0	2	2	23.64	3.3	1	0.3	1.9	331	99.4164	25	17	1559.5	3	2	2	0	0	0	0	0	0	171	1	2	174.211	0.157895	1	1	14.25
34710	0	50	0	3	3	0	3	2	21.15	4.6	2.1	0.3	2	274	74.7944	27	26	2013	4	3	3	0	0	0	0	0	0	164	1	3	287.7	0.315	1	1	13.6667
35424	0	50	0	4	3	0	3	2	19.68	4.7	1.9	0.2	2.4	336	99.4164	28	33	1646	4	4	2	0	0	0	0	0	0	167	1	2	266	0.158333	1	1	13.9167
36024	0	50	0	3	3	0	1	2	34.34	55.9	5.1	1.7	48.4	206	86.2408	20	23	2464.5	2	3	3	0	0	0	0	0	0	170	3	2	21.7066	0.179132	1	1	14.1667
36323	0	50	0	3	2	0	1	2	18.22	4	1.9	0.3	1.6	247	74.7944	26	22	2689	3	3	4	0	0	0	0	0	0	163	1	2	293.312	0.35625	1	1	13.5833
36986	0	50	0	4	1	0	3	1	38.56	7.6	2.9	0.6	3.9	296	122.912	19	17	980	2	2	1	0	0	0	0	0	0	162	3	2	220.103	0.446154	1	1	13.5
44934	0	50	0	3	3	1	3	2	29.23	10	5.1	0.3	4.3	214	82.4892	55	65	1289	4	4	1	1	0	0	0	0	0	140	2	1	253.814	0.355814	1	1	11.6667
47031	0	50	0	3	3	1	3	2	22.01	6.1	2.9	0.5	2.6	243	81.2955	23	18	2128.5	3	2	3	0	0	0	0	0	0	149	1	3	271.038	0.557692	1	1	12.4167
47151	0	50	0	3	3	0	1	2	22.88	4	1.3	0.4	2	313	102.82	22	29	1218	3	4	1	1	0	0	0	0	0	135	1	1	203.45	0.26	1	1	11.25
47513	0	50	0	1	1	0	1	1	30.1	7.8	3.6	0.6	3.4	307	105.478	30	31	1510.5	4	4	2	0	0	0	0	0	0	137	3	1	325.059	0.635294	1	1	11.4167
51324	0	50	0	3	3	0	2	2	23.98	5.6	2.8	0.4	2.3	217	83.7015	163	59	562	4	4	1	1	0	1	1	0	1	73	1	3	264.174	0.486957	1	1	6.08333
51740	0	50	0	2	1	1	1	2	29.15	3.8	1.6	0.4	1.6	203	107.211	21	16	1971	2	2	3	0	0	0	0	0	0	121	2	2	203	0.4	1	1	10.0833
52276	0	50	0	5	3	0	1	1	20.23	4.4	1.9	0.3	2	178	103.334	36	33	1676.5	4	4	2	0	0	0	0	0	0	125	1	1	169.1	0.285	1	1	10.4167
54444	0	50	0	3	2	1	3	2	31	5.8	2.2	0.5	3	230	101.35	24	19	2637.5	3	2	4	0	0	0	0	0	0	115	3	3	168.667	0.366667	1	1	9.58333
55697	0	50	0	1	1	0	1	1	35.97	5.5	3	0.3	2.1	215	112.482	22	17	1563	3	2	2	0	0	0	0	0	0	113	3	3	307.143	0.428571	1	1	9.41667
56673	0	50	0	3	1	1	3	2	16.56	5.6	2.6	0.4	2.6	223	81.2955	21	16	1337.5	2	2	1	0	0	0	0	0	0	119	1	3	223	0.4	1	1	9.91667
56974	0	50	0	3	3	1	2	2	25.43	5.5	2.7	0.4	2.1	213	84.961	23	16	2247.5	3	2	3	0	0	0	0	0	0	123	2	3	273.857	0.514286	1	1	10.25
58242	0	50	0	3	3	0	1	3	24.21	3.7	1.8	0.5	1.4	202	73.8063	23	14	1399	3	1	1	0	0	0	0	0	0	123	1	2	259.714	0.642857	1	1	10.25
63365	0	50	0	2	1	0	1	1	30.2	7.3	3.7	0.5	3	221	97.9528	15	13	1009	1	1	1	1	0	0	0	0	0	103	3	2	272.567	0.616667	1	1	8.58333
63860	0	50	0	5	2	0	1	2	27.3	4.5	2.3	0.4	1.6	185	102.323	21	17	1325	2	2	1	0	0	0	0	0	0	93	2	3	265.937	0.575	1	1	7.75
63948	0	50	0	4	2	0	1	2	28.1	4.1	1.8	0.3	1.8	148	107.484	22	15	1141.5	3	1	1	1	0	0	0	0	0	103	2	2	148	0.3	1	1	8.58333
64058	0	50	0	4	2	0	1	2	23.2	4.4	2	0.4	2	282	100.933	27	18	1482	4	2	2	0	0	0	0	0	0	97	1	3	282	0.4	1	1	8.08333
64968	0	50	0	4	3	0	1	3	21.8	5.4	2.9	0.3	2	154	112.918	19	12	2145	2	1	3	0	0	0	0	0	0	101	1	2	223.3	0.435	1	1	8.41667
65477	0	50	0	2	2	0	1	2	25.6	4.4	1.7	0.2	2.3	220	117.207	21	12	856	2	1	1	0	0	0	0	0	0	105	2	3	162.609	0.147826	1	1	8.75
67081	0	50	0	1	1	1	1	1	36.8	6.3	3	0.4	2.7	214	101.829	25	30	2005.5	3	4	3	0	0	0	0	0	0	87	3	1	237.778	0.444444	1	1	7.25
68556	0	50	0	2	3	0	1	2	23	4.9	2.6	0.4	1.8	200	103.852	21	16	1136	2	2	1	0	0	0	0	0	0	98	1	1	288.889	0.577778	1	1	8.16667
69413	0	50	0	4	3	0	3	2	35	5.6	2.4	0.4	2.4	211	105.784	27	28	4342	4	4	4	0	0	0	0	0	0	100	3	1	211	0.4	1	1	8.33333
69465	0	50	0	3	3	0	1	3	26.9	4.4	1.9	0.4	1.9	196	87.5563	30	24	826.5	4	3	1	1	0	0	0	0	0	88	2	3	196	0.4	1	1	7.33333
71072	0	50	0	2	2	0	2	2	37	6.8	2.7	0.5	3	235	80.1458	35	34	3040.5	4	4	4	0	0	0	0	0	0	106	3	2	211.5	0.45	1	1	8.83333
71821	0	50	0	4	1	0	3	2	41.18	6.4	3	0.6	2.7	231	76.8329	17	16	1726	1	2	2	1	0	0	0	0	0	100	3	3	256.667	0.666667	1	1	8.33333
77123	0	50	0	5	3	0	1	1	27.6	6.1	1.9	0.6	3.2	258	86.2408	29	25	1784.5	4	3	2	0	0	0	0	0	0	69	2	3	153.188	0.35625	1	1	5.75
79536	0	50	0	4	2	1	3	2	27.5	10.3	2.7	0.5	7.1	308	117.955	14	13	1783	1	1	2	1	0	0	0	0	0	73	2	1	117.127	0.190141	1	1	6.08333
80061	0	50	0	4	3	0	3	2	31.4	4.9	1.6	0.3	2.8	340	89.8259	30	26	1803.5	4	3	2	1	0	0	0	0	0	81	3	1	194.286	0.171429	1	1	6.75
83027	0	50	0	4	3	0	2	2	27.2	5.5	2.7	0.5	2.1	148	74.1114	18	18	2399	1	2	3	0	0	0	0	0	0	63	2	2	190.286	0.642857	1	1	5.25
83624	0	50	0	4	2	0	1	2	34.3	3.4	1.7	0.3	1.3	209	121.592	29	25	3709	4	3	4	0	0	0	0	0	0	77	3	1	273.308	0.392308	1	1	6.41667
84061	0	50	0	3	3	0	2	2	27.2	5.7	2.8	0.3	2.4	253	99.6347	26	32	2068	3	4	3	0	0	0	0	0	0	61	2	2	295.167	0.35	1	1	5.08333
85816	0	50	0	2	3	0	2	2	23.9	2.8	1.1	0.2	1.4	192	107.82	30	33	1723	4	4	2	0	0	0	0	0	0	46	1	2	150.857	0.157143	1	1	3.83333
91011	0	50	0	1	3	0	2	3	19.4	4.3	2.1	0.3	1.8	239	99.6347	20	13	2003.5	2	1	3	0	0	0	0	0	0	47	1	3	278.833	0.35	1	1	3.91667
94259	0	50	0	5	2	0	1	2	23	5.7	3.4	0.3	1.6	145	96.3402	19	14	1975.5	2	1	3	0	0	0	0	0	0	28	1	2	308.125	0.6375	1	1	2.33333
95088	0	50	0	1	3	0	1	2	33.1	5.3	2.5	0.5	2.1	213	110.381	23	28	1771.5	3	4	2	0	0	0	0	0	0	22	3	3	253.571	0.595238	1	1	1.83333
95694	0	50	0	5	3	0	1	2	29.5	5.3	2	0.5	2.7	204	83.7015	27	45	1225	4	4	1	0	0	0	0	0	0	25	2	2	151.111	0.37037	1	1	2.08333
98840	0	50	0	5	3	0	1	2	35.1	15.8	3.9	0.7	10.6	401	81.2955	19	21	1314.5	2	3	1	0	0	0	0	0	0	26	3	2	147.538	0.257547	1	1	2.16667
98845	0	50	0	5	2	0	1	2	29.8	7.3	4.2	0.4	2.6	178	106.047	16	20	811	1	2	1	0	0	0	0	0	0	16	2	3	287.538	0.646154	1	1	1.33333
4122	0	51	0	4	2	0	3	2	47.09	5.6	2.4	0.6	2.3	251	122.082	12	12	1556.22	1	1	2	1	0	0	0	0	0	243	3	2	261.913	0.626087	1	1	20.25
4665	0	51	0	4	3	0	1	1	23.82	3.7	1.9	0.3	1.4	208	122.082	22	18	890.51	3	2	1	1	0	0	0	0	0	239	1	1	282.286	0.407143	1	1	19.9167
6159	0	51	0	4	2	1	3	2	29.15	8.5	4	0.6	3.8	317	139.418	17	14	1195.43	1	1	1	0	0	0	0	0	0	246	2	2	333.684	0.631579	1	1	20.5
6294	0	51	0	4	3	0	3	3	23.48	8.3	3.9	0.6	3.7	213	98.7543	21	15	1032	2	1	1	0	0	0	0	0	0	243	1	1	224.514	0.632432	1	1	20.25
6934	0	51	0	4	1	0	3	3	31.75	7.4	3	0.6	3.4	378	129.597	23	28	1434.88	3	4	1	0	0	0	0	0	0	229	3	1	333.529	0.529412	1	1	19.0833
13810	0	51	0	5	3	0	1	2	15.8	5	2.1	0.6	2.2	165	85.6371	26	18	1282	3	2	1	0	0	0	0	0	0	208	1	1	157.5	0.572727	1	1	17.3333
15440	0	51	0	5	2	0	3	2	20.69	5.4	2.9	0.4	2.1	214	74.2709	19	18	1474	2	2	1	0	0	0	0	0	0	206	1	1	295.524	0.552381	1	1	17.1667
16919	0	51	0	3	3	0	2	2	24.45	3.5	1.7	0.3	1.5	191	74.2709	23	24	2218	3	3	3	0	0	0	0	0	0	217	1	2	216.467	0.34	1	1	18.0833
17208	0	51	0	1	2	0	1	2	35.27	5.7	2.6	0.5	2.5	271	100.641	25	32	1625	3	4	2	0	0	0	0	0	0	226	3	1	281.84	0.52	1	1	18.8333
18854	0	51	0	5	2	1	3	3	19.73	4.1	1.9	0.3	1.7	168	100.641	23	17	2036	3	2	3	1	0	0	0	0	0	208	1	2	187.765	0.335294	1	1	17.3333
19349	0	51	0	5	1	1	1	1	29.74	5.1	2.2	0.3	2.4	256	105.877	32	63	1596	4	4	2	0	0	0	0	0	0	212	2	1	234.667	0.275	1	1	17.6667
24147	0	51	0	3	2	0	3	3	23.03	6.9	2.3	0.8	3.7	251	100.641	73	52	1899.5	4	4	2	0	0	0	0	0	0	192	1	3	156.027	0.497297	1	1	16
29012	0	51	0	4	1	0	1	2	30.74	6.1	2.6	0.4	2.8	334	129.597	17	22	2189	1	3	3	1	1	0	0	0	0	199	3	1	310.143	0.371429	1	1	16.5833
32959	0	51	0	4	3	0	3	2	30.45	11.2	4.7	0.7	5.5	287	85.6178	23	18	2708	3	2	4	1	0	0	0	0	0	157	3	3	245.255	0.598182	1	1	13.0833
33377	0	51	0	4	3	0	1	2	21.48	6.6	2.8	0.4	3.2	296	85.6178	23	16	1914	3	2	2	0	0	0	0	0	0	158	1	1	259	0.35	1	1	13.1667
[truncated: 40,876 more rows]
